# Supplementary material for: BMP restricts stemness of intestinal Lgr5+ stem cells by directly suppressing their signature genes
Source: Nat Commun. 2017 Jan 6;8:13824. doi: 10.1038/ncomms13824 (PMC5227110; doi:10.1038/ncomms13824)
Supplement: Supplementary Dataset 1 — BMP target genes in Lgr5+ stem cells [file ncomms13824-s2.xlsx]

## Sheet: Supplementary Dataset 1
Supplementary Dataset 1. BMP target genes in Lgr5+ stem cells
Gene Symbol	Replicate 1			Replicate 2
	﹣BMP4 (FPKM)	﹢BMP4 (FPKM)	Fold Change	﹣BMP4 (FPKM)	﹢BMP4 (FPKM)	Fold Change
Bmp3	15.4901	1.24158	0.0801531	9.87909	0.448949	0.0454444
4933406C10Rik	2.01969	0.214595	0.106251	1.20067	0.154025	0.128283
Fam20c	1.34175	0.165705	0.123499	3.39748	0.254102	0.0747913
Haus3	7.22861	0.99301	0.137372	6.08571	2.0357	0.334505
Poln	7.22861	0.99301	0.137372	6.08571	2.0357	0.334505
Pdgfa	59.4078	8.88762	0.149604	45.8278	4.09887	0.0894407
Daf2	1.20922	0.181223	0.149868	1.7489	0.663486	0.379373
Rpl22l1	30.2427	4.69863	0.155364	24.5826	6.4709	0.263231
5730408K05Rik	2.24686	0.384698	0.171216	1.36726	0.195523	0.143004
Mir5136	2.24686	0.384698	0.171216	1.36726	0.195523	0.143004
Trim59	4.92607	0.989408	0.200851	1.75026	0.2335	0.133409
Arhgap5	25.3342	5.19099	0.2049	13.8275	4.89427	0.353952
Agr3	3.74673	0.839773	0.224135	1.50456	0.079436	0.0527968
Mcts1	6.11151	1.37233	0.224548	13.7212	3.3178	0.241801
Bcap29	5.01182	1.146	0.228659	18.9142	4.42106	0.233743
Ccdc18	2.50144	0.577183	0.23074	1.13399	0.375064	0.330747
Gm8979	8.59119	2.01679	0.234751	3.33449	1.60908	0.482557
Pla2g4a	29.8634	7.08891	0.237378	23.9592	9.43902	0.393962
Rgmb	42.741	11.1323	0.26046	12.4035	2.51734	0.202954
Marcks	10.6913	2.82651	0.264375	12.2554	3.91924	0.319797
Gm14295	6.26206	1.68075	0.268402	3.1024	1.47144	0.474291
Ptpro	2.61772	0.71037	0.27137	5.09058	0.582284	0.114385
Vav3	4.5291	1.23627	0.272962	8.53194	1.43451	0.168134
Aqp4	57.1912	15.8239	0.276684	33.7836	9.38786	0.277882
Zfp654	8.45649	2.3526	0.278201	1.83763	0.57555	0.313202
Ccne2	8.71244	2.425	0.278338	5.39097	2.14747	0.398346
Sfrp5	2.4629	0.722675	0.293424	7.80472	1.37437	0.176095
D730005E14Rik	1.59905	0.471579	0.294912	1.33469	0.765402	0.573468
Scn2b	7.29767	2.28102	0.312568	9.8247	3.0407	0.309495
Tmx3	3.79624	1.1929	0.314232	2.30381	1.1891	0.516145
Zfp51	4.81188	1.53748	0.319518	2.91669	1.90784	0.654111
Slc13a1	1.44992	0.464701	0.320501	2.03381	0.473865	0.232994
Spc25	8.41872	2.70032	0.320752	20.7434	9.36123	0.451287
Foxa2	5.52013	1.78135	0.322701	11.4491	3.60436	0.314816
Prelp	31.9871	10.5735	0.330555	14.6227	6.60615	0.451774
Ube2v2	6.3494	2.09939	0.330644	6.02387	2.51677	0.4178
Sst	1.34136	0.44568	0.33226	3.66181	0.467584	0.127692
Gnpnat1	12.551	4.20607	0.335118	30.4234	12.3833	0.407032
Arhgef26	20.7398	6.99469	0.337259	13.238	4.27067	0.322607
Dcun1d5	11.8794	4.02889	0.339149	18.8	6.77488	0.360366
Pcdh8	1.574	0.541398	0.343963	1.80445	0.336702	0.186595
Rpl31-ps12	1.60342	0.551602	0.344016	12.196	7.54727	0.618832
Ppef1	1.93499	0.675101	0.348891	2.07664	1.17778	0.567157
Glmn	4.10391	1.44866	0.352995	7.04572	2.35581	0.33436
Dnajb9	4.65194	1.65125	0.354959	7.20109	3.5996	0.499869
Tipin	47.5391	17.4818	0.367735	50.432	22.8778	0.453637
Qsox2	40.8825	15.0668	0.368539	22.7496	8.15343	0.358399
Ssb	91.0944	33.9347	0.372522	56.5847	23.1435	0.409006
Mis18bp1	11.6009	4.36118	0.375935	6.58892	4.12996	0.626804
Psg17	1.09895	0.414044	0.376763	1.42354	0.281217	0.197548
Ppp3r1	38.7721	14.6446	0.37771	18.3349	10.9993	0.599911
Fam117b	49.7498	18.8184	0.378261	8.56202	4.81646	0.562538
Smoc2	87.5615	33.1844	0.378984	185.659	85.0649	0.458178
Lgr5	95.754	36.4722	0.380895	60.4503	18.1147	0.299663
Rgcc	56.2268	21.4199	0.380955	179.252	24.3396	0.135784
Hemgn	1.90051	0.731882	0.385098	2.32448	0.8014	0.344765
Casc5	19.6445	7.72268	0.393122	2.73858	1.67614	0.612047
Zfp617	7.71132	3.04743	0.395189	8.97855	5.2949	0.589728
Snap23	23.6545	9.36114	0.395745	11.9947	5.83422	0.4864
Zfp873	2.82559	1.12954	0.399754	2.61153	1.20488	0.461369
Fam49a	3.21775	1.28672	0.399882	1.88884	1.0654	0.56405
Cenpq	13.1033	5.26621	0.4019	9.75462	5.95783	0.61077
Ncapg	27.0913	10.9236	0.403214	21.2098	13.4091	0.632212
Msi1	18.7119	7.61895	0.407171	22.3714	13.028	0.582351
Naa15	37.389	15.3004	0.409222	4.6215	1.78494	0.386225
Slc14a1	17.8367	7.34202	0.411624	2.23659	0.768522	0.343613
AI987944	2.09687	0.869535	0.414682	20.872	11.8413	0.567329
Hells	35.1595	14.6322	0.416166	55.7611	23.4162	0.419938
Amica1	41.989	17.609	0.419372	23.4944	12.7743	0.543717
Smarca5	32.265	13.5311	0.419374	7.96973	4.46166	0.559826
Cfl2	13.756	5.77894	0.420103	46.0474	17.5147	0.380362
Tex30	13.2915	5.60145	0.421431	4.12477	1.98201	0.480514
Rassf5	3.51533	1.48307	0.421886	68.2576	30.2977	0.443873
Sox9	34.7694	14.6695	0.421908	1.08079	0.341324	0.31581
Zfp160	2.76215	1.16767	0.42274	25.9494	16.734	0.64487
Utp18	13.9363	5.90445	0.423674	15.1339	7.49114	0.494991
Slc39a8	23.3525	9.8965	0.423788	2.87359	1.64627	0.572897
Amn1	4.98931	2.11518	0.423942	4.00906	1.81513	0.452757
2700099C18Rik	3.43203	1.46311	0.42631	39.4301	6.1291	0.155442
Reg1	25.4358	10.8531	0.426686	21.7387	7.90518	0.363645
Xpo1	38.5087	16.4457	0.427065	10.4774	6.71425	0.640832
Thoc2	13.1851	5.64961	0.428484	3.04756	1.87311	0.614626
Fgl1	1.16659	0.504268	0.432258	3.43137	1.86062	0.542238
Zfp932	5.68321	2.45813	0.432525	2.70486	1.01424	0.374969
Mir17hg	8.66775	3.75737	0.433489	2.70486	1.01424	0.374969
Mir19b-1	8.66775	3.75737	0.433489	1.42291	0.572355	0.402243
Zfp81	5.03194	2.18542	0.43431	2.58289	1.06424	0.412035
Slc27a6	2.36081	1.03317	0.437634	7.32367	3.2788	0.447699
Lgals12	17.4801	7.65517	0.437936	33.8597	21.7957	0.643706
Smc4	73.5648	32.2207	0.437991	17.437	8.33168	0.477816
Sox4	16.6499	7.30788	0.438914	104.029	66.2327	0.636675
Nlrp6	86.651	38.0552	0.439178	2.97774	1.56708	0.526265
Frmd4a	5.98945	2.63406	0.439783	165.572	91.3575	0.551769
Ptges3	159.86	70.8277	0.443061	5.8946	1.44713	0.245501
Fam46c	10.4626	4.63624	0.443125	6.06857	1.68268	0.277278
Nrtn	1.03218	0.457567	0.443302	91.501	54.5661	0.596344
Capza2	65.4577	29.0989	0.444545	8.36792	4.64054	0.554563
Mettl10	6.10553	2.73684	0.448256	1.09225	0.429702	0.39341
Cited4	3.89029	1.74614	0.448846	3.66114	2.1969	0.600059
Ggct	7.34254	3.29658	0.44897	10.8919	6.28269	0.576822
Trmt11	3.96378	1.78692	0.450812	14.6571	7.83342	0.534445
Prps1	14.102	6.36003	0.451002	1.53376	0.59381	0.38716
Zfp429	1.16797	0.528232	0.452265	34.8545	17.4411	0.500397
Gtf2a2	47.1448	21.3435	0.452722	24.2903	13.2803	0.546733
Tfrc	128.566	58.2137	0.452792	61.8671	36.8937	0.596338
Snrpe	28.124	12.8191	0.455806	4.94062	2.23992	0.453368
Rnf32	8.48697	3.86934	0.455915	2.38791	1.37304	0.574997
Atp11c	5.43928	2.48205	0.45632	2.62725	1.59055	0.605405
Klhl23	6.02064	2.75959	0.458355	1.15922	0.504304	0.435037
Macc1	6.8594	3.15894	0.460527	13.8771	4.58517	0.330413
Cenpk	1.85386	0.853771	0.460537	1.75964	1.1495	0.653259
Styk1	11.7178	5.41265	0.461917	106.039	54.5608	0.514535
Zfp60	4.61194	2.13685	0.46333	1.48424	0.801197	0.539803
Timm8a1	38.1028	17.671	0.463772	15.2835	6.7128	0.439219
Jrkl	2.41522	1.12312	0.465018	1.06582	0.63018	0.591263
Casp1	34.5001	16.0458	0.465094	2.80379	1.60594	0.572775
Depdc1a	3.95609	1.84323	0.465922	20.1626	10.8061	0.535948
Zfp101	1.70911	0.79738	0.466547	5.93638	3.01535	0.507944
Immp1l	15.1253	7.08905	0.468688	3.23495	1.29775	0.401165
2410127L17Rik	15.4297	7.24501	0.46955	19.473	11.8209	0.607041
Tnfrsf19	6.34334	2.98505	0.47058	3.14955	1.86766	0.592993
Eny2	15.2157	7.19244	0.472699	27.42	14.581	0.531765
Rmdn1	3.09295	1.46818	0.474686	16.22	8.51967	0.525257
Tceb1	14.7421	7.08081	0.480312	5.60639	2.94968	0.526128
Ormdl1	10.3174	4.95734	0.480483	12.189	7.61833	0.625017
Mpp3	3.40676	1.64174	0.481907	4.58073	2.95295	0.644646
D030056L22Rik	7.06289	3.40821	0.482552	25.0135	7.86256	0.314333
Cul4b	20.2333	9.81659	0.48517	2.64868	1.59144	0.600843
1810022K09Rik	14.0192	6.80351	0.485299	22.7859	13.2648	0.582149
Ttc39c	1.34705	0.654298	0.485727	19.4095	9.55798	0.492438
Afap1l1	16.8269	8.21827	0.488401	1.87145	0.808262	0.431891
Tdp2	15.0552	7.35891	0.488795	2.14243	1.23665	0.577218
Tnfsf10	6.71294	3.28331	0.489102	5.35842	2.22742	0.415686
Klhl8	2.37744	1.16838	0.491445	9.0701	5.28937	0.583166
AW549877	9.76985	4.80338	0.491653	12.3764	3.75057	0.303042
Polr2k	6.4235	3.15926	0.491828	2.57603	1.33634	0.518759
Paip1	9.66113	4.75952	0.492646	15.9344	9.12234	0.572493
Lrr1	4.77578	2.35609	0.493341	3.98323	2.53376	0.636107
Ppil3	13.3803	6.64038	0.49628	5.35652	3.09879	0.578508
Cdk6	68.7214	34.1328	0.496684	17.113	9.54892	0.557992
Dhx36	10.9408	5.43737	0.496981	133.464	75.9584	0.56913
Zfp322a	4.72014	2.34816	0.497477	11.718	3.55861	0.303687
Noxa1	18.1922	9.08586	0.499437	126.08	70.5356	0.559451
Phlda1	94.4883	47.2961	0.50055	126.08	70.5356	0.559451
Taf1d	55.1514	27.6459	0.501273	16.5712	7.72015	0.465878
Mir1892	33.273	16.6912	0.501644	12.101	6.66361	0.550666
Sptssa	33.273	16.6912	0.501644	13.9533	8.42986	0.604148
Parm1	16.1922	8.12714	0.501917	9.10689	5.68573	0.624333
Btf3l4	18.6058	9.37025	0.50362	1.79723	0.909046	0.505804
Thoc1	9.50719	4.7895	0.503777	4.64684	3.00012	0.645626
Pmaip1	10.7477	5.41837	0.504142	11.2075	7.04603	0.628689
Fzd2	1.35954	0.687165	0.505439	1.12038	0.724618	0.646761
Rps6ka6	10.1553	5.13518	0.505665	1.12038	0.724618	0.646761
Ube3a	8.99002	4.56188	0.507438	4.68401	2.68038	0.57224
Rslcan18	1.62849	0.831678	0.510705	12.881	4.80035	0.372669
Zfp708	1.62849	0.831678	0.510705	9.54128	2.98752	0.313115
Rasa1	13.0467	6.68056	0.51205	1.31993	0.633439	0.479903
Gm684	13.4489	6.89021	0.512325	3.98261	0.707917	0.177752
Vbp1	10.5431	5.40835	0.512975	85.0764	30.5015	0.358519
Slc22a3	1.49718	0.769861	0.514207	34.9044	19.1521	0.548702
Gm5485	5.63027	2.91275	0.517338	1.57625	0.962307	0.610504
Uqcrb	29.0489	15.0466	0.517975	35.1018	18.0639	0.514615
Rap1a	43.9894	22.8878	0.520303	4.13148	2.3654	0.572531
Iqcb1	1.63982	0.853346	0.52039	15.4128	9.7857	0.634907
Cript	44.125	23.0107	0.521489	3.36066	1.96871	0.585811
Pik3c2a	23.6081	12.3121	0.52152	4.32741	1.62054	0.374483
Dtx4	18.0967	9.45024	0.522208	15.0353	8.89695	0.591737
Prosapip1	5.93456	3.11156	0.524312	25.2131	14.7709	0.585842
Neurog3	3.20042	1.68472	0.526406	10.4162	5.59661	0.537299
Fundc2	19.6146	10.3745	0.528917	5.73766	3.31063	0.577
Cdo1	62.4917	33.2952	0.532794	2.23799	1.29705	0.57956
1300002E11Rik	25.0889	13.37	0.532905	105.976	65.396	0.617083
Pawr	28.4308	15.1823	0.534009	6.86488	4.16846	0.607215
Gm14326	1.44171	0.770643	0.534534	18.9558	12.4118	0.654776
Sypl	126.131	67.5578	0.535616	1.33181	0.412302	0.30958
Spata24	4.57975	2.45477	0.536005	4.74284	2.25764	0.47601
Shcbp1	18.0707	9.69521	0.536515	10.5137	6.91675	0.65788
Arhgef4	1.09907	0.590432	0.537211	6.08903	3.70255	0.608069
Irgm1	6.71087	3.60651	0.537413	30.575	18.2351	0.596406
Orc2	16.0013	8.61815	0.538591	1.4044	0.618422	0.440346
Mcc	14.1193	7.60552	0.538661	2.47163	1.38805	0.561593
Eps8	69.3859	37.415	0.539231	2.60379	1.55404	0.596838
Itgb3bp	1.45174	0.784189	0.540172	142.914	76.467	0.535056
Zfp763	1.42346	0.771373	0.5419	67.9404	38.7846	0.570862
Chic2	10.9922	5.98332	0.544324	2.32303	1.43693	0.618559
Sumo1	65.3062	35.6029	0.545169	10.7851	3.97493	0.368558
Sarnp	26.4441	14.4886	0.547895	18.42	9.42284	0.511555
B230118H07Rik	2.07342	1.13651	0.548133	137.725	61.5647	0.447012
Zfp771	3.53262	1.93952	0.549032	9.18741	5.96687	0.649462
Pla2g5	7.95624	4.37599	0.550007	6.3968	2.66009	0.415847
Tm4sf20	113.001	62.185	0.550305	5.45288	3.56484	0.653754
G2e3	11.1165	6.11956	0.550493	81.3144	50.2552	0.618036
Zfp386	11.989	6.60396	0.550835	1.82257	0.577048	0.316612
Amot	14.1222	7.78065	0.550952	4.66774	3.06248	0.656095
Rfc4	31.6535	17.4994	0.552842	248.088	163.524	0.659137
Sult1b1	4.72418	2.61877	0.554333	10.2721	5.35432	0.521249
Mfsd9	2.56536	1.42226	0.55441	18.7748	10.3266	0.550025
Tpt1	684.498	380.131	0.555343	17.3885	10.9537	0.629939
Ggh	4.30411	2.3908	0.555469	48.091	26.6908	0.555006
Aasdhppt	8.45822	4.69829	0.55547	3.62282	1.95708	0.540209
Esf1	36.8812	20.4919	0.555619	15.8821	9.32781	0.587316
Foxa3	11.5487	6.41749	0.555689	9.54003	5.19783	0.544844
Yes1	30.5521	16.988	0.556034	1.99812	0.574402	0.287471
Yipf4	2.21787	1.23464	0.556678	77.3931	48.5812	0.62772
Thrb	8.36188	4.66448	0.557827	27.5899	16.386	0.593913
Zfp58	2.1321	1.19385	0.559941	7.88976	5.00453	0.634307
Ppid	61.3903	34.3883	0.560159	19.3267	12.3297	0.637962
Usp14	35.4532	19.8736	0.560559	28.0154	15.5135	0.553749
Fam111a	13.1001	7.34464	0.560655	6.19173	3.97263	0.641603
Lrig1	53.234	29.8482	0.560698	118.154	60.3524	0.510794
Mecom	18.3779	10.3059	0.560777	8.25282	4.15396	0.503338
Cers6	142.28	79.8932	0.561521	245.385	95.1373	0.387706
BC021891	17.2795	9.7257	0.562846	4.20409	0.715107	0.170098
Cdca7	48.7507	27.4499	0.563067	3.15603	1.56794	0.496808
Fam134b	12.6089	7.11224	0.564065	16.7753	9.91802	0.591228
Fgfbp1	91.3127	51.8179	0.567477	12.6567	6.41929	0.507185
Angpt2	5.88536	3.35716	0.570426	19.0799	9.75834	0.511446
Atg16l2	2.02625	1.15585	0.570438	19.8982	9.19095	0.461899
Nrn1	33.5891	19.2124	0.571983	49.1837	30.6821	0.623827
Efna4	8.83407	5.07125	0.574056	37.4459	22.7638	0.607912
Kctd14	17.4699	10.0417	0.5748	9.47922	5.38816	0.568418
Cdc42ep1	10.5747	6.10118	0.57696	5.78128	3.56121	0.61599
Dapk2	13.4501	7.76544	0.577352	1.41295	0.931376	0.659171
Eed	31.0865	17.9657	0.577926	2.68459	1.70173	0.633888
Entpd8	6.06039	3.50556	0.578438	19.9634	9.06522	0.454092
2810474O19Rik	14.3935	8.33489	0.579073	19.543	11.4399	0.585371
Zfp715	4.10164	2.37529	0.579107	11.0605	5.02886	0.454668
Nod1	2.32611	1.34787	0.579452	18.479	10.6242	0.574934
Magohb	10.1661	5.89083	0.579458	8.29278	4.4994	0.542568
Eif3j2	59.2956	34.4893	0.58165	6.86778	3.44096	0.501029
Snhg3	13.1839	7.66892	0.581688	1.0062	1.55662	1.54703
Slc27a2	25.3674	14.7824	0.582732	33.828	16.481	0.4872
Rif1	21.9877	12.8629	0.585004	63.1291	40.7793	0.645967
Kank1	7.74717	4.53805	0.585769	6.03151	3.80156	0.630283
Zcchc11	6.95696	4.07884	0.586296	2.1247	1.02925	0.484421
Rbm38	19.6015	11.5418	0.588822	2.19244	1.4038	0.640291
Olfm4	1054.43	620.99	0.588934	9.16121	4.0993	0.447463
Soat1	59.2745	34.9142	0.589026	37.9733	23.5659	0.620591
Rock1	20.2826	11.951	0.589224	4.57323	2.72993	0.596937
Lztfl1	5.48279	3.23328	0.589714	7.56413	4.86603	0.643303
Zfp54	5.06094	2.9915	0.591096	17.9182	8.64514	0.482478
Clca4	1010.74	597.784	0.591432	0.133318	1.29823	9.73784
Fam13a	9.79497	5.81769	0.593947	10.3524	4.0637	0.392537
Pgrmc2	12.5896	7.47948	0.5941	6.54141	3.69634	0.565068
Zfp948	3.71859	2.21088	0.594548	3.6738	2.25252	0.613131
Kif20b	28.78	17.2034	0.597755	7.44524	4.63768	0.622905
Socs2	18.1914	10.8929	0.598794	7.272	4.78535	0.658051
Defa22	1.09269	0.65524	0.599658	41.4528	21.559	0.520085
Tifa	12.7539	7.66862	0.601276	46.4442	27.6735	0.595844
Mrpl1	13.5559	8.15163	0.601334	4.6014	2.70624	0.588134
Swt1	9.41546	5.67315	0.602536	11.9332	5.89665	0.494138
Rassf4	8.58872	5.1889	0.604153	3.57397	1.70582	0.47729
Smim8	4.43525	2.71714	0.612624	82.8697	51.9653	0.627072
Rpf2	39.8586	24.4638	0.613765	3.37845	1.0171	0.301055
Sec11c	15.4606	9.50068	0.614509	6.53948	4.15728	0.63572
Hint3	6.65793	4.0961	0.615221	3.0665	1.55202	0.506121
Lbh	4.6836	2.8831	0.615573	3.91416	1.79257	0.457971
Rev1	4.44419	2.73602	0.61564	31.3467	20.0538	0.639742
Paip2	39.4135	24.3144	0.616905	106.937	64.1646	0.600022
Sp5	1.71863	1.0675	0.621134	2.04011	1.27017	0.622599
Tigd2	6.40703	3.98079	0.621316	3.89029	2.3501	0.604094
Zfp825	4.95678	3.08027	0.621426	23.3	14.808	0.635536
Clca2	8.8424	5.50112	0.62213	8.3211	3.55912	0.427722
Cers4	14.9692	9.31679	0.622397	85.1241	55.6303	0.65352
Wbp5	33.4637	20.8765	0.623855	16.9011	9.62799	0.569666
Hist3h2a	2.39827	1.49886	0.624976	10.0133	6.01307	0.600508
Chek1	15.653	9.78878	0.625361	3.06164	1.70146	0.555735
Slc1a4	33.0945	20.6974	0.625403	3.22891	1.94855	0.60347
Slc26a3	7.96656	4.98238	0.625412	1.70876	1.12468	0.658185
Nap1l1	206.239	129.068	0.625818	3.20295	2.10098	0.655952
Sesn3	18.5701	11.6223	0.625861	13.5461	6.50683	0.480347
Creb3l1	32.4046	20.2887	0.626106	13.5461	6.50683	0.480347
Rfesd	1.82999	1.1459	0.626178	19.9685	10.1774	0.509673
AI597468	7.2631	4.55135	0.62664	8.78783	5.70452	0.649139
Sox6	3.11336	1.95465	0.627827	30.7818	19.9929	0.649504
Rb1cc1	9.0055	5.66048	0.628558	3.72099	0.986465	0.265108
E030011O05Rik	60.1009	37.808	0.629075	19.5699	10.1769	0.520028
Zbtb38	60.1009	37.808	0.629075	2.25237	1.03547	0.459725
Sap30	10.4812	6.59962	0.629663	6.56727	2.76981	0.42176
Zfml	23.9401	15.0853	0.630127	12.0935	2.22407	0.183906
Syce2	15.7105	9.91419	0.631055	6.20242	3.05027	0.491787
Rep15	1.535	0.969183	0.63139	26.3582	17.1077	0.649047
Hmgn5	22.1287	14.0019	0.632748	16.3419	8.94105	0.547124
Casp4	10.3958	6.58312	0.633248	6.22711	1.47397	0.236702
Crtap	5.40622	3.43432	0.635253	7.5884	3.23277	0.426015
Cyp3a11	1.31429	0.835379	0.635612	35.2472	22.7696	0.645997
Lrig3	11.5119	7.31769	0.635663	3.50353	2.02433	0.577797
dach1	5.67459	3.60924	0.636035	22.3784	14.0933	0.629772
Dnajc15	21.8061	13.8746	0.636272	3.46503	2.15917	0.623132
Akap7	16.3488	10.4166	0.637148	35.1797	22.608	0.642643
Cyp2c29	6.36214	4.05472	0.63732	41.2648	9.02694	0.218756
Marcksl1-ps4	13.8194	8.80984	0.637498	10.6638	5.46762	0.512727
Zfp703	58.4752	37.3161	0.638153	4.06734	2.61885	0.643873
3110045C21Rik	2.74323	1.7547	0.639647	3.33409	2.00884	0.602515
Zfp566	1.98775	1.27147	0.639653	34.4959	19.4654	0.564282
Ap3s1	12.9877	8.33978	0.642129	10.9836	5.41152	0.492691
Spata5l1	2.71056	1.74431	0.643524	13.215	7.20889	0.545508
Emc2	23.4956	15.134	0.644121	1.48036	0.679888	0.459272
Cox20	15.7381	10.1632	0.64577	5.00626	2.38444	0.476292
Mospd1	11.1887	7.23106	0.646282	6.49491	3.99002	0.61433
Zfp68	6.71747	4.34202	0.646377	8.04158	4.12826	0.513364
Ttc14	5.2814	3.42153	0.647845	2.82202	1.5777	0.559068
Tgif1	49.4227	32.0495	0.648477	1.51978	0.81925	0.539058
Nupr1	6.71872	4.37679	0.651432	1.50094	0.525951	0.350414
Zfp292	32.0656	20.9098	0.652094	559.598	467.69	0.835761
Creb3l2	5.90327	3.8594	0.653773	18.1393	12.1707	0.670958
Cttnbp2	6.5343	4.28281	0.655435	1.22014	0.819907	0.671978
Mitd1	4.86326	3.19944	0.65788	464.032	364.535	0.785582
Sorbs2	15.8696	10.4442	0.658126	4.44067	2.17247	0.489221
Syde2	28.459	18.7346	0.658301	7.69181	5.27878	0.686286
Hsf2	5.92999	3.90767	0.658967	4.73133	3.15983	0.667852
Ppat	54.5811	35.9921	0.659424	32.7548	21.8957	0.668473
A930009A15Rik	2.82905	1.86593	0.659561	3.33295	2.21628	0.66496
Clca1	6.55255	4.32831	0.660554	-	-	-
Utrn	28.9371	20.8601	0.720877	10.442	7.6479	0.732417
Rasa4	3.3317	5.06767	1.52105	5.24547	9.14978	1.74432
Dock5	12.3828	18.8483	1.52214	3.11075	5.43442	1.74698
Hexim1	12.4174	18.9177	1.52348	7.10283	12.0906	1.70222
Mptx2	5.73074	8.7343	1.52411	0.271319	1.35145	4.98104
Fcgrt	0.75144	1.14547	1.52437	2.51769	6.11668	2.42948
1110007C09Rik	4.65897	7.1066	1.52536	17.0939	29.7872	1.74256
Ssfa2	10.3093	15.7555	1.52828	3.86654	8.14457	2.10642
Chdh	26.4509	40.4562	1.52948	12.3251	22.89	1.85719
Hic2	1.40699	2.15306	1.53026	0.963904	1.79865	1.86601
Tulp3	1.68322	2.58612	1.53641	1.66873	4.16993	2.49886
Zfyve9	2.92851	4.50193	1.53728	0.879823	2.37888	2.70382
Cyth3	3.53506	5.43463	1.53735	3.4138	5.68076	1.66406
Nfe2l2	212.475	326.707	1.53763	100.612	158.419	1.57455
Map3k5	5.90185	9.08246	1.53892	2.39825	6.47484	2.69982
Spsb1	0.819024	1.26179	1.5406	0.984523	1.56853	1.59319
Coro2a	21.3062	32.9144	1.54483	28.2321	43.6611	1.54651
Apoc3	2.03891	3.15165	1.54575	2.78003	1.53822	0.553311
Pde2a	0.852472	1.32205	1.55084	0.498307	1.1414	2.29056
Stx1a	0.97526	1.51287	1.55125	2.00475	3.51473	1.7532
Fam83h	8.48387	13.1734	1.55276	16.0321	26.505	1.65325
Ifnlr1	1.89826	2.95334	1.55581	0.665671	1.65044	2.47936
Dusp5	1.932	3.00766	1.55676	0.971519	1.50033	1.54431
Flnb	59.2157	92.2435	1.55775	10.7265	18.4201	1.71725
Efr3b	0.879328	1.37043	1.5585	0.742214	1.19708	1.61285
Osbpl10	3.07474	4.80672	1.56329	2.43255	3.99576	1.64262
Lrrfip1	19.1328	30.0082	1.56842	14.2034	24.8245	1.74779
Reg4	30.7627	48.4751	1.57578	48.6714	23.694	0.486816
Furin	7.95606	12.5607	1.57876	10.6259	22.9347	2.15838
Tcf7	13.7296	21.6964	1.58026	3.60888	6.88579	1.90801
AY761184	48.7456	77.0581	1.58082	10.6935	5.05484	0.472702
Fgfrl1	5.88681	9.31014	1.58153	2.94792	8.28381	2.81005
Gse1	10.2453	16.2063	1.58183	6.45391	13.4043	2.07693
Pwwp2b	2.77471	4.39434	1.58371	6.72378	11.0725	1.64677
Onecut2	21.7315	34.4274	1.58422	5.13875	8.48671	1.65151
Ppara	6.66206	10.5573	1.58469	9.88437	16.3332	1.65243
Ksr1	2.50656	3.97247	1.58483	0.651636	1.46104	2.24211
Mybl2	20.8317	33.0183	1.585	25.5542	43.0241	1.68364
Itpripl2	0.999483	1.58427	1.58509	0.684559	1.10322	1.61158
Kifc3	1.12791	1.7879	1.58514	3.24674	5.03512	1.55082
Rnase1	21.4659	34.073	1.58731	25.3825	14.5281	0.572367
Midn	35.3567	56.1292	1.58751	2.55772	4.26665	1.66815
Hpd	2.79874	4.44931	1.58975	3.23083	1.13264	0.350572
Prkab1	23.5163	37.4105	1.59083	34.053	53.678	1.57631
C77080	17.4418	27.8568	1.59713	11.6575	19.7564	1.69474
Rasd1	1.33192	2.12725	1.59713	6.17663	4.02691	0.651959
Adcy9	1.63206	2.60893	1.59855	1.50829	2.34159	1.55248
Gm6654	1.07082	1.71217	1.59893	2.2681	1.1589	0.510956
Lypd8	636.595	1019.42	1.60136	198.734	332.363	1.6724
Iqsec2	0.916275	1.4676	1.6017	1.28075	2.03064	1.58551
Pdx1	3.75717	6.04038	1.60769	10.7063	17.4398	1.62893
Eogt	10.1707	16.3801	1.61052	2.39529	4.68907	1.95762
Slamf9	1.57656	2.53965	1.61088	1.58667	3.71282	2.34001
Crim1	10.2868	16.5783	1.61161	4.68696	13.2598	2.82908
Glt1d1	0.836358	1.34935	1.61336	1.90653	1.03009	0.540296
9130017N09Rik	22.6372	36.5887	1.61631	47.002	71.4495	1.52014
Jup	41.1278	66.5313	1.61767	38.2472	69.7776	1.82438
Slc6a20a	1.04821	1.69585	1.61785	1.05474	0.547809	0.519378
Igsf9	2.3825	3.85757	1.61913	3.94156	12.2229	3.10103
Dscr3	4.63003	7.50616	1.62119	14.3985	22.8906	1.58979
Plekha6	37.5074	60.8498	1.62234	11.5876	25.9709	2.24127
Map3k9	3.26182	5.29288	1.62268	1.40702	2.84824	2.02431
Ube2h	22.175	36.0197	1.62434	20.788	44.5262	2.14192
Vipr1	8.75669	14.231	1.62516	12.9903	24.4053	1.87873
Jag1	3.73988	6.1073	1.63302	0.856061	1.34782	1.57444
Tob1	46.6274	76.2435	1.63517	4.6777	8.97833	1.91939
Tmem236	16.4315	26.9066	1.6375	5.99851	9.79926	1.63362
Ang4	59.1515	96.8827	1.63787	15.1232	9.76352	0.645599
P2ry6	7.42537	12.1728	1.63935	9.38491	14.469	1.54173
Ticam1	12.2084	20.016	1.63953	5.46885	9.69969	1.77363
Edn1	19.4097	31.8669	1.6418	2.47322	1.13121	0.457383
Clps	15.19	24.9515	1.64263	5.88481	3.7998	0.645696
Slc26a2	14.6248	24.0765	1.64628	14.0776	37.7482	2.68144
Usp12	19.0094	31.3118	1.64717	8.63484	16.8083	1.94657
Tmem220	0.644437	1.06154	1.64724	0.514362	1.0111	1.96574
Greb1	7.36721	12.1976	1.65566	3.48874	7.19432	2.06215
Fam214a	0.666108	1.10436	1.65793	0.54569	1.0431	1.91152
Zbtb7b	11.1202	18.4442	1.65862	15.4278	31.9653	2.07193
Tbc1d2	1.75884	2.92423	1.66259	1.96122	3.09055	1.57583
Rap1gap	1.74493	2.91015	1.66777	2.41062	6.74812	2.79933
Lyz1	519.172	866.446	1.6689	203.506	122.251	0.600724
Acbd4	6.17761	10.3291	1.67202	12.8927	23.1811	1.798
Pon2	64.0878	107.463	1.67681	71.5671	124.807	1.74392
Nrbp2	5.02683	8.46418	1.6838	2.38897	3.66485	1.53407
Cybrd1	12.9383	21.8389	1.68793	2.37143	3.64894	1.53871
Anxa9	1.03107	1.74129	1.68882	0.519367	1.26646	2.43847
Prkcd	16.1077	27.2557	1.69209	23.1762	42.5888	1.83761
Atp7b	4.17915	7.07228	1.69228	1.80697	3.52223	1.94925
Foxq1	5.3378	9.03965	1.69352	1.94897	3.94894	2.02617
3930402G23Rik	1.42048	2.41029	1.69681	1.7328	3.50598	2.0233
Acot11	3.95765	6.71937	1.69782	1.97536	4.40864	2.23182
Mst1r	4.66134	7.93225	1.70171	3.31586	5.51036	1.66182
Tfcp2l1	2.64164	4.49879	1.70303	0.93914	2.79329	2.97431
Treh	0.76592	1.3098	1.7101	1.87962	1.20238	0.639693
Tmtc2	3.29615	5.64266	1.71189	2.78072	4.78959	1.72243
Slc7a8	8.2293	14.1348	1.71762	6.4436	10.3883	1.61219
Tmem2	5.34881	9.22349	1.7244	5.23542	10.4989	2.00536
Trim3	1.41853	2.44907	1.72648	0.946753	2.58874	2.73434
Tmem50b	11.8959	20.5441	1.72699	12.2691	33.8877	2.76204
Sfn	10.1575	17.5507	1.72786	61.7279	128.002	2.07365
Eno3	3.25737	5.63056	1.72856	3.76818	11.3093	3.00126
Adm	0.830275	1.43667	1.73035	1.51889	2.51537	1.65606
Bcam	1.58078	2.74095	1.73392	3.40024	5.82184	1.71219
Zfp385a	1.25633	2.1854	1.73951	1.43085	2.68475	1.87633
Shisa2	8.55072	14.8894	1.7413	3.71441	6.86985	1.84951
Camsap3	13.9868	24.3897	1.74377	9.24352	16.7672	1.81394
2900008C10Rik	9.21636	16.0733	1.744	5.03261	10.1134	2.00957
Bcor	9.21636	16.0733	1.744	5.03261	10.1134	2.00957
Rab27b	1.69653	2.9597	1.74456	2.6029	5.68344	2.1835
Ank	8.64677	15.0966	1.74592	3.81798	7.32343	1.91814
Smagp	35.7413	62.4517	1.74733	19.8404	31.4991	1.58762
Anxa6	1.77857	3.11161	1.7495	1.85916	3.31192	1.78141
Paqr8	2.87037	5.02547	1.75081	1.06161	2.57961	2.4299
Antxr2	6.03314	10.5695	1.75191	3.38568	5.46343	1.61369
Pkp3	8.55565	14.9944	1.75257	15.9404	24.7242	1.55104
Serinc2	59.4317	104.813	1.76359	99.1887	182.8	1.84295
Lpin1	6.7518	11.9098	1.76394	6.1081	19.1273	3.13146
2610524H06Rik	1.89592	3.36879	1.77686	4.50964	2.62673	0.58247
Klf10	9.62363	17.1563	1.78273	9.86396	27.9675	2.83532
Hmox1	3.65555	6.52636	1.78533	2.53607	5.1424	2.0277
Sh3d21	1.35298	2.41637	1.78596	2.34041	4.04413	1.72796
Tubb2b	2.81379	5.0323	1.78844	30.4901	57.466	1.88474
Igdcc4	1.05923	1.89578	1.78977	0.73699	1.23436	1.67487
Phf19	1.67693	3.00226	1.79033	1.03854	2.24353	2.16027
Tmc5	1.03677	1.85662	1.79077	2.05396	3.24303	1.57892
G530011O06Rik	4.14353	7.43808	1.79511	0.942538	2.1321	2.26208
Ick	16.2698	29.2284	1.79648	8.81234	13.7187	1.55676
Auts2	10.1208	18.1877	1.79706	14.6364	26.8746	1.83615
Akp3	19.053	34.3102	1.80078	33.3328	17.951	0.538539
Slc44a2	5.2392	9.50196	1.81363	4.65565	12.9463	2.78077
Ifngr2	43.4406	79.4444	1.82881	44.6774	71.3292	1.59654
8430427H17Rik	14.3363	26.2406	1.83036	4.768	10.2322	2.14602
Pitpnm1	1.09316	2.00208	1.83146	2.74436	5.35402	1.95092
BC016579	9.66201	17.7088	1.83283	3.66311	8.47793	2.31441
Olfr856-ps1	3.60124	6.60782	1.83487	55.6316	302.707	5.44128
Tom1	4.60196	8.46092	1.83855	9.44392	15.8242	1.6756
Tlcd2	3.54447	6.55806	1.85022	2.06147	3.85736	1.87117
Ehbp1l1	1.25377	2.32264	1.85252	2.21153	4.71171	2.13052
E2f2	9.36421	17.4015	1.8583	13.1314	23.89	1.8193
Cx3cl1	4.79932	8.92016	1.85863	4.06585	8.62386	2.12105
Slc27a4	2.77885	5.16516	1.85874	6.46541	12.8557	1.98838
Kcnk10	4.00748	7.4589	1.86124	7.53309	12.3606	1.64084
Lrfn4	3.49079	6.5076	1.86422	3.06676	5.60783	1.82858
Il1rn	8.10005	15.1097	1.86538	0.680528	1.3241	1.9457
Gcg	25.4969	47.7465	1.87264	5.01155	0.958431	0.191244
Gsta1	2.17284	4.07998	1.87772	54.9871	22.3808	0.407019
Cdx2	19.7306	37.1965	1.88522	121.071	257.655	2.12813
Bcorl1	4.5221	8.5373	1.88791	2.37514	5.17719	2.17974
Pdlim7	1.16566	2.20778	1.89402	2.12074	3.622	1.70789
Bcl2l1	3.11702	5.91381	1.89726	28.7887	61.8428	2.14816
Ccdc85b	2.10302	3.99622	1.90023	3.37853	2.12117	0.627838
Slc9a2	6.32605	12.1165	1.91533	6.34273	13.2768	2.09323
Fam211a	5.4847	10.5082	1.91591	1.97571	3.37502	1.70826
Fzd1	2.52577	4.85912	1.92382	1.40335	5.46459	3.89396
Capn5	13.5238	26.0815	1.92856	8.05512	19.4005	2.40847
Klhdc1	0.805058	1.55454	1.93097	0.403961	1.18721	2.93892
LOC106740	0.990222	1.91571	1.93463	0.787261	1.3128	1.66755
Izumo4	1.06117	2.06292	1.94401	1.93554	3.10123	1.60226
Npc1l1	17.0172	33.0987	1.94501	4.13179	6.76819	1.63808
Cdc42ep2	2.08607	4.06057	1.94652	1.80352	5.13592	2.84772
Ppargc1b	7.82759	15.2499	1.94822	20.1241	39.1145	1.94366
Cyp2c55	15.3837	30.0083	1.95066	12.0921	7.81635	0.646401
Slc25a24	11.3128	22.2167	1.96386	10.0033	16.7562	1.67507
Trim16	6.33411	12.4507	1.96566	4.00664	7.66063	1.91198
Ihh	2.85633	5.61554	1.966	3.90313	8.77873	2.24915
Gadd45g	3.50031	6.89373	1.96946	7.36458	21.8793	2.97088
Slc6a8	10.6682	21.0308	1.97135	1.94066	6.56024	3.38042
Ces1b	0.632861	1.25306	1.97999	1.16545	2.0094	1.72414
1700016K19Rik	4.45433	8.85406	1.98774	2.71856	5.51129	2.02728
Gch1	4.05122	8.09476	1.9981	2.87139	6.12059	2.13158
Atp6v0a1	6.28296	12.6028	2.00587	4.4479	11.9158	2.67897
Dok7	0.745579	1.50068	2.01277	1.77996	3.07124	1.72545
Sema6a	1.02183	2.06028	2.01626	0.487689	1.2787	2.62196
Dancr	3.17707	6.42075	2.02097	2.88832	1.80446	0.624744
Snora26	3.17707	6.42075	2.02097	2.88832	1.80446	0.624744
Tnk2	2.46229	4.97824	2.02179	5.39716	11.0929	2.05532
Sphk1	0.648458	1.31454	2.02718	0.783462	1.68173	2.14654
Jag2	2.23306	4.55003	2.03758	1.4875	3.89384	2.61771
Grhl1	1.0555	2.18085	2.06618	1.23167	3.49696	2.8392
Abcc3	10.4852	21.7418	2.07357	10.2152	17.7824	1.74078
Il22ra1	5.55708	11.5537	2.0791	1.38102	3.35313	2.42801
Ttr	13.2921	27.6503	2.08021	7.62266	16.9756	2.22699
Nfkbia	5.81331	12.1628	2.09223	45.3136	96.6305	2.13248
Aspg	0.497625	1.04911	2.10823	0.843689	1.54517	1.83144
Cyp2b10	1.43823	3.03849	2.11266	6.29129	2.60991	0.414845
Gadd45a	5.57659	11.8439	2.12386	7.19855	17.5307	2.43531
Cml5	1.2238	2.59922	2.12389	1.00424	0.408697	0.406971
Cnksr1	2.15529	4.60998	2.13891	5.08262	8.43494	1.65957
Fgfr4	7.00707	15.0015	2.14091	8.74676	17.4773	1.99815
Pla2g2a	3.08418	6.61621	2.14521	5.35964	0.878475	0.163906
Efnb2	10.6867	22.9434	2.14691	1.28499	3.81609	2.96974
Eepd1	1.02147	2.21066	2.16419	2.80784	4.60911	1.64151
Ccl6	1.15684	2.52289	2.18085	2.68956	1.08628	0.403888
Fam160a1	0.944953	2.06196	2.18208	0.641114	2.01555	3.14382
Epas1	3.88669	8.48225	2.18238	2.60468	5.37761	2.0646
Cidec	0.982441	2.15476	2.19327	2.11807	3.26023	1.53925
Gsta2	0.52304	1.14979	2.19828	2.57378	1.20566	0.468439
Leng9	1.45586	3.22113	2.21253	3.89219	5.99179	1.53944
S100a14	4.79864	10.6281	2.21482	3.17889	8.43036	2.65198
Mtmr11	3.63845	8.0647	2.21652	2.52877	6.17564	2.44215
Hid1	10.4542	23.1888	2.21813	6.00977	16.4897	2.74382
Map3k6	1.04107	2.312	2.22079	0.588485	1.32767	2.25608
Sertad1	3.53228	7.92839	2.24455	7.84201	14.1171	1.80019
Plcd1	1.26349	2.85498	2.2596	2.40149	4.2576	1.7729
R3hdml	1.15603	2.62308	2.26904	0.368636	1.63432	4.43342
Pmepa1	3.02428	6.89335	2.27934	0.896745	2.69685	3.00738
AA986860	2.67407	6.17599	2.30958	1.97231	4.04953	2.05319
Tgfbi	0.693308	1.60285	2.31189	0.763602	1.31948	1.72797
Inf2	4.12501	9.56377	2.31848	1.99775	5.39954	2.70281
Ddr1	6.08278	14.1553	2.32711	12.8946	52.7618	4.09177
Lmna	11.385	26.5043	2.328	35.7371	60.23	1.68536
Dfna5	4.34185	10.1222	2.33131	3.32691	8.70297	2.61593
Ncmap	0.666689	1.56533	2.34792	2.04935	6.05698	2.95556
Fam101b	26.1312	61.685	2.36059	60.68	143.377	2.36284
Arhgef3	2.37063	5.60255	2.36332	1.00112	2.95558	2.95227
Itpk1	26.017	61.9915	2.38273	22.6364	74.2329	3.27936
Sema6d	11.7427	28.139	2.3963	3.12814	8.73191	2.79141
Zmiz1	21.6935	52.0507	2.39937	8.65772	25.6396	2.96147
Il17rb	1.19891	2.89334	2.41331	0.733459	2.37472	3.2377
Ckap4	2.42351	5.88438	2.42804	1.47587	8.34753	5.65601
Hmgcs2	2.80928	6.83487	2.43296	4.16133	13.5823	3.26393
Mxd1	2.4085	5.87284	2.43838	1.55144	3.76612	2.4275
Agpat2	12.6973	30.9788	2.43979	27.5102	60.3614	2.19415
Slc52a3	6.87688	16.9014	2.45771	9.58437	30.3226	3.16376
Dmpk	1.31106	3.22555	2.46026	6.88824	19.6791	2.85691
Tubb2a	1.56183	3.84828	2.46396	5.77821	10.8527	1.87821
Clu	2.66245	6.57702	2.47029	2.01347	8.32211	4.13322
Phlda2	13.4353	33.8077	2.51633	9.08648	16.1541	1.77782
Plekhg6	0.552762	1.40102	2.53458	0.697995	1.16516	1.6693
Cyp2s1	27.9305	70.8522	2.53673	19.4	45.6146	2.35127
Itgb5	0.727402	1.87442	2.57687	0.625343	1.90496	3.04626
Batf2	0.417963	1.08153	2.58762	0.896965	2.04172	2.27625
Mocos	0.398029	1.05865	2.65973	0.924987	1.60071	1.73052
S100a6	11.2009	29.8278	2.66298	2.77522	6.42372	2.31467
Rhou	18.5573	49.8182	2.68456	9.72712	32.6006	3.35152
Rmdn2	0.452638	1.24476	2.75001	0.665317	1.9425	2.91966
Tnfsf13b	0.564659	1.57934	2.79698	1.28701	3.20596	2.49101
Capn2	5.77452	16.1841	2.80267	2.14464	7.18119	3.34844
2610035D17Rik	4.19171	11.7587	2.80523	11.4191	29.5548	2.58819
Plaur	4.27573	12.0023	2.80708	3.39425	6.08286	1.79211
Csrnp1	1.56204	4.39463	2.81339	1.33897	3.58638	2.67846
Bcl3	12.5438	35.4813	2.82859	2.08808	8.97845	4.29986
Pparg	15.7487	45.1237	2.86523	8.90738	30.3137	3.40321
Aplp1	1.50652	4.35509	2.89083	1.69245	6.68424	3.94945
Timp3	3.87029	11.3403	2.93009	2.70768	14.9868	5.53492
Tmem253	8.86906	26.2178	2.9561	5.03661	9.96963	1.97943
1810065E05Rik	0.477198	1.43819	3.01382	0.68305	1.10058	1.61127
Fosl1	3.00337	9.26389	3.0845	1.05855	1.94254	1.8351
Ccdc68	0.832336	2.59966	3.12333	0.843685	1.81811	2.15496
Prhoxnb	1.02948	3.2376	3.14489	0.359141	1.31811	3.67017
Stxbp1	0.39975	1.26336	3.16038	0.187672	1.3212	7.03994
Tsku	2.28142	7.22685	3.1677	4.75468	9.74674	2.04993
Ano1	1.4522	4.673	3.21788	0.477553	4.75604	9.95919
Rasl11a	1.156	3.73496	3.23093	1.25622	4.0728	3.24211
Rasgef1b	0.88891	2.88104	3.24109	0.734941	1.69471	2.30591
Gde1	0.782389	2.54822	3.25697	2.37545	4.49011	1.89021
Tns4	22.6637	74.5617	3.28992	6.94387	35.8322	5.16026
Glt28d2	1.54205	5.16537	3.34968	0.592659	1.74455	2.9436
Cdkn1a	58.2891	202.836	3.47983	46.8166	163.382	3.48983
Nkd1	0.621691	2.19595	3.53222	0.2399	2.44431	10.1889
Klf4	12.8691	45.4584	3.53237	2.85786	15.9263	5.57281
Epha2	7.11539	25.4229	3.57295	5.41257	18.5005	3.41806
Lrp1	2.74029	10.0526	3.66844	1.09949	4.86844	4.42791
Eif4e3	1.77625	6.79923	3.82786	1.29285	2.92644	2.26356
Epb4.1l1	1.27236	4.91196	3.86051	0.615885	2.48441	4.03389
Plcd3	1.11063	4.35186	3.91837	1.29747	5.75237	4.43353
Mir22	4.53892	17.9281	3.94986	1.03206	2.29032	2.21917
Mir22hg	4.53892	17.9281	3.94986	1.03206	2.29032	2.21917
Ahnak	5.40187	21.8267	4.04058	0.842096	2.68812	3.19218
Slc30a10	3.0838	12.5565	4.07176	1.96352	5.53518	2.81901
Skil	6.08426	24.8624	4.08635	1.52409	20.8917	13.7077
Il1f9	0.570808	2.35732	4.12979	0.444013	2.24381	5.05348
Ms4a6c	0.299504	1.24177	4.14609	0.410456	2.20715	5.37731
Dnaja4	0.784139	3.27904	4.18171	0.443632	4.03735	9.10067
Cish	0.343161	1.47954	4.3115	0.471039	1.3284	2.82015
Ccdc92	0.874463	3.78756	4.3313	1.25601	10.572	8.41713
Myl7	5.58479	25.171	4.50706	2.37281	13.374	5.63636
Rhof	0.98781	4.46038	4.51542	1.38334	3.26887	2.36303
Edn2	0.544468	2.46389	4.52532	0.723803	2.32017	3.20553
Sema3b	6.04135	27.3612	4.52899	7.74646	38.6465	4.98892
Hsd17b2	2.14321	9.77641	4.56157	0.998533	6.16097	6.17002
Tinagl1	4.3031	19.9609	4.63873	8.66304	29.2664	3.37831
Ovol2	1.83659	8.53436	4.64685	6.47776	42.4022	6.54581
Krt20	5.40529	25.3428	4.68852	7.03989	20.4938	2.9111
Rapgefl1	1.92411	9.43168	4.90184	1.14417	6.22254	5.43848
Clic5	2.84697	16.213	5.69483	1.84574	11.0395	5.98107
Dok4	7.25062	42.1835	5.81792	8.57997	49.5332	5.77312
Id2	7.31638	43.8336	5.99116	14.5495	70.5222	4.84705
Wwc2	0.834126	5.00669	6.00232	0.84199	10.4523	12.4138
Hr	1.02157	6.8989	6.75323	1.21654	7.77175	6.3884
Atoh8	0.92715	6.70135	7.2279	2.10877	18.9451	8.98396
Celf4	0.333054	2.40975	7.23531	0.383768	1.35932	3.54204
Cpm	2.55174	19.8415	7.77567	8.15605	69.2194	8.48688
Sorbs3	0.189461	1.51099	7.9752	0.187636	1.53211	8.16533
Tbx3	12.8888	103.522	8.03193	30.0706	205.095	6.82045
Acer1	1.43173	11.5433	8.06248	3.51174	18.8943	5.38032
Lgals3	4.90365	41.1584	8.39342	11.2828	96.8581	8.58458
Maf	0.270758	2.67658	9.88551	0.0875189	1.82832	20.8906
Fam83c	0.0998637	1.03341	10.3482	0.102353	1.39409	13.6204
Id1	8.43539	91.2154	10.8134	5.73307	48.8828	8.52646
Cyp2w1	0.595841	7.8385	13.1554	1.09964	9.87245	8.97789
Smad7	0.973522	13.088	13.444	0.192875	2.59177	13.4376
Id3	9.84782	186.944	18.9833	79.3746	904.577	11.3963
Sct	1.13578	22.771	20.0488	1.32362	13.868	10.4773
Tnfaip8l3	0.258051	8.1654	31.6426	0.151985	2.39406	15.7519
Hey1	0.0827874	3.20528	38.717	0.110212	6.82608	61.9359
Smad6	0.390971	17.1556	43.8795	0.153615	7.3025	47.5377
Smad9	0.121713	5.82009	47.8181	0.107476	3.06865	28.552
