# Supplementary material for: BMP restricts stemness of intestinal Lgr5+ stem cells by directly suppressing their signature genes
Source: Nat Commun. 2017 Jan 6;8:13824. doi: 10.1038/ncomms13824 (PMC5227110; doi:10.1038/ncomms13824)
Supplement: Supplementary Dataset 2 — Smad4 binding genes in Lgr5+ ISCs [file ncomms13824-s3.xlsx]

## Sheet: Promoter
Supplementary Dataset 2. Smad4 binding genes in Lgr5+ ISCs
Promoter (+/-2kb from TSS)
Peak_Name	Chr	Peak_Center	Peak_Center_to_TSS	RefGene	GeneSymbol
MACS_peak_5762	chr5	30921724	-171	NM_008439	Khk
MACS_peak_2118	chr13	67609539	168	NM_001163246	AA987161
MACS_peak_1617	chr11	121702744	317	NM_144797	Metrnl
MACS_peak_6358	chr6	42373274	-6	NM_023580	Epha1
MACS_peak_5498	chr4	134187250	-165	NM_144527	Cep85
MACS_peak_4872	chr3	93556059	942	NM_009112	S100a10
MACS_peak_4518	chr2	152397597	449	NM_011438	Sox12
MACS_peak_4502	chr2	146512280	-276	NM_001033348	Ralgapa2
MACS_peak_2991	chr16	35981750	-1613	NM_008465	Kpna1
MACS_peak_1408	chr11	100319817	-179	NM_011508	Eif1
MACS_peak_3337	chr17	36032317	384	NM_010398	H2-T23
MACS_peak_5517	chr4	135433807	-2	NM_022980	Rcan3
MACS_peak_3915	chr19	30030703	190	NM_144873	Uhrf2
MACS_peak_4575	chr2	162931582	74	NM_026499	Srsf6
MACS_peak_6651	chr6	136808246	-2	NM_177688	H2afj
MACS_peak_6137	chr5	134184475	437	NM_053266	Gtf2ird2
MACS_peak_7372	chr8	69654602	46	NM_001177527	Zfp964
MACS_peak_3658	chr18	52465747	54	NM_026040	Srfbp1
MACS_peak_7645	chr8	123212743	45	NM_145606	Chmp1a
MACS_peak_5790	chr5	33275048	-44	NM_001198860	Ctbp1
MACS_peak_4989	chr3	108722284	15	NM_029522	Gpsm2
MACS_peak_2398	chr14	57826106	57	NM_198605	Ska3
MACS_peak_2349	chr14	50807760	11	NR_002142	Rpph1
MACS_peak_7774	chr9	44605096	204	NM_181324	Ddx6
MACS_peak_4912	chr3	96263372	-55	NM_033596	Hist2h4
MACS_peak_7156	chr7	128740525	-96	NM_145955	Mcmbp
MACS_peak_5942	chr5	92042738	268	NM_177270	Cdkl2
MACS_peak_2409	chr14	60265316	111	NM_144843	Mtmr6
MACS_peak_1293	chr11	83964463	-8	NM_194341	Synrg
MACS_peak_1140	chr11	61854742	350	NM_013881	Ulk2
MACS_peak_3827	chr19	6235841	-1	NM_198168	Ppp2r5b
MACS_peak_2715	chr15	82147189	-80	NM_033218	Srebf2
MACS_peak_1961	chr13	21787122	96	NM_178184	Hist1h2an
MACS_peak_1402	chr11	98907782	-107	NM_001025779	Cdc6
MACS_peak_363	chr1	162740513	43	NM_001081290	Prrc2c
MACS_peak_6589	chr6	124712346	57	NM_007531	Phb2
MACS_peak_2605	chr15	51991777	-17	NM_009009	Rad21
MACS_peak_1283	chr11	80779656	369	NM_177390	Myo1d
MACS_peak_3736	chr18	75000866	-202	NR_028552	Snord58b
MACS_peak_2425	chr14	64652474	-57	NM_001081177	Kif13b
MACS_peak_6232	chr2	26237370	30	NM_153559	Qsox2
MACS_peak_4862	chr3	90476323	122	NM_026374	Ilf2
MACS_peak_4994	chr3	116007671	222	NM_001163515	Extl2
MACS_peak_6397	chr18	35662240	-70	NM_027733	Spata24
MACS_peak_7025	chr7	101321117	-202	NM_019990	Stard10
MACS_peak_7084	chr7	119895961	-216	NM_001163703	Dcun1d3
MACS_peak_1204	chr11	72215489	103	NM_026068	Med31
MACS_peak_225	chr1	93825528	288	NM_178882	D2hgdh
MACS_peak_3986	chr19	46075934	71	NM_001039351	Nolc1
MACS_peak_4607	chr2	167063156	-141	NM_001033196	Znfx1
MACS_peak_701	chr10	79766931	21	NM_144528	Rnf126
MACS_peak_4635	chr2	173000364	247	NM_175112	Rae1
MACS_peak_5814	chr5	36530493	130	NM_001113364	Tbc1d14
MACS_peak_3467	chr17	74528419	124	NM_007566	Birc6
MACS_peak_7945	chr9	96363929	370	NM_007502	Atp1b3
MACS_peak_1597	chr11	120624483	519	NM_153056	Sirt7
MACS_peak_6738	chr7	19004385	320	NM_178757	Irf2bp1
MACS_peak_1879	chr12	108555280	338	NR_045752	Gm16596
MACS_peak_842	chr10	115315474	117	NM_024454	Rab21
MACS_peak_7571	chr8	109705633	84	NR_030773	Zfp821
MACS_peak_3578	chr18	24530449	-245	NM_144861	Rprd1a
MACS_peak_6598	chr6	125009101	-137	NM_001252083	Zfp384
MACS_peak_1871	chr12	106010240	-23	NM_011705	Vrk1
MACS_peak_2301	chr14	26970435	116	NM_145221	Appl1
MACS_peak_3125	chr17	4995336	262	NM_001085355	Arid1b
MACS_peak_1153	chr11	62879617	127	NM_026210	Tvp23b
MACS_peak_3631	chr18	38297127	322	NM_001164621	Rnf14
MACS_peak_3601	chr18	34759388	482	NM_175104	Fam53c
MACS_peak_3984	chr19	46045161	50	NM_001113408	Ldb1
MACS_peak_4335	chr2	91650281	163	NR_027371	Arhgap1
MACS_peak_192	chr1	86525491	-1245	NM_008972	Ptma
MACS_peak_1502	chr11	109473662	-66	NM_001029842	Slc16a6
MACS_peak_6304	chr1	131245800	-615	NM_018750	Rassf5
MACS_peak_4503	chr2	146855858	-31	NM_001033298	Plk1s1
MACS_peak_5949	chr5	93044520	502	NM_175270	Sowahb
MACS_peak_15	chr1	10233035	-365	NM_001102430	Arfgef1
MACS_peak_1474	chr11	106085066	164	NM_011947	Map3k3
MACS_peak_751	chr10	81357516	-54	NM_028657	Mfsd12
MACS_peak_3454	chr17	71183724	-254	NM_022882	Lpin2
MACS_peak_357	chr1	161034998	-168	NR_002840	Gas5
MACS_peak_4762	chr3	56183884	-183	NM_030595	Nbea
MACS_peak_1828	chr12	91590053	-404	NM_031391	Gtf2a1
MACS_peak_1230	chr11	75652128	-22	NM_001080774	Myo1c
MACS_peak_1088	chr11	53770148	134	NM_008390	Irf1
MACS_peak_1948	chr13	17695508	95	NM_025479	Mplkip
MACS_peak_7585	chr8	111522183	-76	NM_176923	Wdr59
MACS_peak_5395	chr4	121017276	-29	NM_133716	Smap2
MACS_peak_1446	chr11	102317304	-17	NM_001044383	Ubtf
MACS_peak_3190	chr17	23660419	-104	NM_153784	Ccdc64b
MACS_peak_7078	chr7	118243680	-43	NM_001031814	Smg1
MACS_peak_5051	chr3	135212607	44	NM_173762	Cenpe
MACS_peak_6156	chr5	135168577	205	NM_009745	Bcl7b
MACS_peak_4299	chr2	79635267	-158	NM_080558	Ssfa2
MACS_peak_4831	chr3	88334434	-1	NM_024246	Tmem79
MACS_peak_4793	chr3	69316703	-215	NM_178726	Ppm1l
MACS_peak_7377	chr8	69974398	-15	NM_001113346	Gatad2a
MACS_peak_5229	chr4	56946861	568	NM_175518	Tmem245
MACS_peak_8174	chrX	71557207	1214	NM_008253	Hmgb3
MACS_peak_7107	chr7	126272352	-267	NM_145587	Sbk1
MACS_peak_861	chr10	118141902	115	NM_010785	Mdm1
MACS_peak_3874	chr19	11912460	61	NM_172635	Patl1
MACS_peak_263	chr1	130717397	70	NM_178691	Yod1
MACS_peak_1452	chr11	102697869	-144	NM_025918	Ccdc43
MACS_peak_2899	chr16	16983472	90	NM_001038663	Mapk1
MACS_peak_5912	chr5	76304377	171	NM_007715	Clock
MACS_peak_6323	chr6	29916834	-179	NM_001037740	Strip2
MACS_peak_3498	chr17	84188348	-401	NM_001001806	Zfp36l2
MACS_peak_5823	chr5	37051021	164	NM_178394	Jakmip1
MACS_peak_3937	chr19	38395892	-88	NM_175507	Slc35g1
MACS_peak_3544	chr18	7626654	209	NM_001081287	Mpp7
MACS_peak_1561	chr11	117810539	872	NM_009304	Syngr2
MACS_peak_8061	chr9	119341440	146	NM_130864	Acaa1a
MACS_peak_6504	chr6	95117589	-317	NM_001102670	Kbtbd8
MACS_peak_6703	chr7	4789092	468	NM_029384	Tmem238
MACS_peak_5222	chr4	53631630	159	NM_001195284	Fsd1l
MACS_peak_2391	chr14	56812112	-396	NM_144842	Zmym5
MACS_peak_1304	chr11	86358257	-732	NM_001080931	Med13
MACS_peak_2543	chr15	5116325	-288	NM_026069	Rpl37
MACS_peak_6	chr1	6214640	-22	NM_009826	Rb1cc1
MACS_peak_146	chr1	74284802	-64	NM_001190444	Aamp
MACS_peak_350	chr1	157526020	-150	NM_001159986	Sec16b
MACS_peak_5841	chr5	45857649	-109	NM_001163073	Lcorl
MACS_peak_7164	chr7	130865862	-48	NM_133942	Plekha1
MACS_peak_4556	chr2	156475303	-534	NM_001006664	Epb4.1l1
MACS_peak_1918	chr12	113140455	219	NM_024223	Crip2
MACS_peak_6463	chr6	86371568	28	NM_026506	Snrpg
MACS_peak_5218	chr4	49521221	4	NM_145547	Zfp189
MACS_peak_3400	chr17	55945065	194	NM_146249	Zfp119b
MACS_peak_7711	chr9	20898568	22	NM_016876	Eif3g
MACS_peak_1604	chr11	120796418	-23	NM_026824	Dus1l
MACS_peak_6243	chr5	144100334	-102	NM_001081109	Lmtk2
MACS_peak_7726	chr9	22002968	-67	NM_008925	Prkcsh
MACS_peak_409	chr1	172126869	114	NM_023041	Pex19
MACS_peak_706	chr10	79908827	111	NM_001163276	Med16
MACS_peak_1096	chr11	54522790	-55	NM_001252494	Rapgef6
MACS_peak_2515	chr14	118137073	-54	NM_021434	Gpr180
MACS_peak_6569	chr3	30508850	650	NR_030776	Mecom
MACS_peak_4065	chr2	5845109	75	NM_016918	Nudt5
MACS_peak_6248	chr5	144768574	-218	NM_001081362	Trrap
MACS_peak_791	chr10	92722441	-23	NM_008682	Nedd1
MACS_peak_6656	chr6	137735204	122	NM_011499	Strap
MACS_peak_2090	chr13	56135386	164	NM_012015	H2afy
MACS_peak_6104	chr5	124425940	-26	NM_001081203	Sbno1
MACS_peak_2111	chr13	64312687	23	NM_025370	Aaed1
MACS_peak_5568	chr4	141078416	-71	NM_025383	Necap2
MACS_peak_5429	chr4	127077288	-95	NM_177462	Zmym6
MACS_peak_4024	chr19	55741623	-187	NM_001142921	Tcf7l2
MACS_peak_1481	chr11	106779632	-95	NM_015810	Polg2
MACS_peak_4544	chr2	155518030	-13	NM_019811	Acss2
MACS_peak_3808	chr19	5560919	-344	NM_019935	Ovol1
MACS_peak_6839	chr7	34168540	-11	NM_016682	Uba2
MACS_peak_6017	chr5	113165263	-1950	NM_172884	2900026A02Rik
MACS_peak_2692	chr15	79687817	55	NM_028792	Josd1
MACS_peak_2962	chr16	31081425	7	NM_198626	AI480653
MACS_peak_2151	chr13	91223743	244	NM_025770	Atg10
MACS_peak_7842	chr9	61914375	135	NM_018853	Rplp1
MACS_peak_4112	chr2	25363682	1944	NM_001033293	Uap1l1
MACS_peak_3501	chr17	84790890	-104	NM_028233	Lrpprc
MACS_peak_6830	chr7	30563186	-2	NM_025498	Psenen
MACS_peak_6010	chr5	110780632	-17	NM_001025562	Pus1
MACS_peak_5702	chr5	5514776	13	NM_001193660	Cldn12
MACS_peak_4161	chr2	31688461	-95	NM_001112703	Abl1
MACS_peak_4966	chr3	105052958	-5	NM_001163332	Cttnbp2nl
MACS_peak_3396	chr17	53689370	-55	NM_028232	Sgol1
MACS_peak_2767	chr15	96699172	526	NM_175121	Slc38a2
MACS_peak_7491	chr8	91070043	-51	NM_011250	Rbl2
MACS_peak_6390	chr6	51271033	-1123	NR_029719	Mir148a
MACS_peak_4168	chr2	32353152	152	NM_010065	Dnm1
MACS_peak_7878	chr9	66593124	-144	NM_144937	Usp3
MACS_peak_2057	chr13	49216119	-93	NM_026738	1110007C09Rik
MACS_peak_5062	chr3	138489681	-299	NM_175224	Metap1
MACS_peak_797	chr10	93889706	1496	NM_019648	Metap2
MACS_peak_3001	chr16	38712956	79	NM_020260	Arhgap31
MACS_peak_5806	chr5	34660351	-28	NM_001080743	Grk4
MACS_peak_7236	chr8	4253087	-15	NM_133968	Snapc2
MACS_peak_917	chr10	128303558	223	NM_001252326	Pan2
MACS_peak_3845	chr19	7217673	-57	NM_007750	Cox8a
MACS_peak_1190	chr11	70239766	86	NM_173742	Rnasek
MACS_peak_6928	chr7	66689927	38	NR_034030	Lins
MACS_peak_2972	chr16	32247229	2	NM_001185162	Wdr53
MACS_peak_3957	chr19	42045475	-376	NM_026152	Hoga1
MACS_peak_5447	chr4	129672847	-80	NM_008468	Kpna6
MACS_peak_6814	chr7	28981736	78	NM_028659	Eif3k
MACS_peak_6801	chr7	28338815	-96	NM_013676	Supt5
MACS_peak_7784	chr9	45906695	126	NM_008794	Pcsk7
MACS_peak_1606	chr11	120932926	-54	NM_027745	Ccdc57
MACS_peak_4882	chr3	94837684	117	NM_172683	Pogz
MACS_peak_2080	chr13	55330133	-403	NM_016662	Mxd3
MACS_peak_8097	chr9	123366938	-2	NM_153168	Lars2
MACS_peak_3860	chr19	8871573	14	NM_146093	Ubxn1
MACS_peak_2752	chr15	89196397	77	NM_027081	Dennd6b
MACS_peak_1494	chr11	108343957	-69	NM_011101	Prkca
MACS_peak_1009	chr11	23306577	-318	NM_001190401	Usp34
MACS_peak_656	chr10	62980366	143	NM_027425	Rufy2
MACS_peak_2617	chr15	58141432	-4	NM_029734	Wdyhv1
MACS_peak_1514	chr11	113751314	-154	NM_020006	Cdc42ep4
MACS_peak_2728	chr15	84192424	191	NM_178614	Samm50
MACS_peak_675	chr10	70096900	-221	NM_001111121	Ccdc6
MACS_peak_1325	chr11	87737399	-166	NM_009296	Supt4a
MACS_peak_1054	chr11	49203670	170	NM_009562	Zfp62
MACS_peak_3028	chr16	56037720	54	NM_029092	Trmt10c
MACS_peak_2330	chr14	45351405	219	NM_019637	Styx
MACS_peak_1518	chr11	115276860	109	NM_007997	Fdxr
MACS_peak_1027	chr11	32205344	-71	NM_030093	Snrnp25
MACS_peak_2862	chr16	8637840	133	NM_016881	Pmm2
MACS_peak_3998	chr19	47050754	91	NM_027654	Pcgf6
MACS_peak_5499	chr4	134239078	-679	NM_001081047	Cnksr1
MACS_peak_7852	chr9	63399202	42	NM_027090	2300009A05Rik
MACS_peak_6454	chr6	83349519	35	NM_175277	Bola3
MACS_peak_5563	chr4	139380584	-75	NM_001160319	Ubr4
MACS_peak_3416	chr17	56673801	576	NM_027933	Ranbp3
MACS_peak_1197	chr11	70669321	95	NM_172561	Spag7
MACS_peak_4347	chr2	94406376	313	NM_183106	Ttc17
MACS_peak_5165	chr4	40143656	391	NM_007386	Aco1
MACS_peak_2876	chr16	11203233	59	NM_025546	Rsl1d1
MACS_peak_5455	chr4	130360114	-18	NM_025645	Snrnp40
MACS_peak_4753	chr3	51560125	368	NR_033624	5031434O11Rik
MACS_peak_6380	chr6	49264089	-37	NM_198102	Tra2a
MACS_peak_6313	chr6	24527661	26	NM_026614	Ndufa5
MACS_peak_5581	chr4	141790725	-81	NM_172338	Dnajc16
MACS_peak_6869	chr7	44748797	168	NM_133945	Vrk3
MACS_peak_6363	chr6	47454322	-2	NM_012042	Cul1
MACS_peak_7881	chr9	66919890	-185	NM_173413	Rab8b
MACS_peak_80	chr1	46853483	26	NM_172653	Slc39a10
MACS_peak_5997	chr5	108312598	-327	NM_001081234	Pigg
MACS_peak_4314	chr2	84727467	-199	NM_133840	Clp1
MACS_peak_2020	chr13	38037188	199	NM_024242	Riok1
MACS_peak_812	chr10	99107559	388	NM_027740	Poc1b
MACS_peak_5361	chr4	116627299	198	NM_001081475	Nasp
MACS_peak_6574	chr6	120836156	-74	NM_153516	Bcl2l13
MACS_peak_4045	chr19	60874520	18	NM_007452	Prdx3
MACS_peak_739	chr10	80929262	-829	NM_008655	Gadd45b
MACS_peak_5572	chr4	141301164	-57	NM_010139	Epha2
MACS_peak_3008	chr16	44347424	23	NM_144550	Spice1
MACS_peak_7011	chr7	100158006	-1271	NM_026010	Lipt2
MACS_peak_4074	chr2	10048641	-32	NM_027748	Taf3
MACS_peak_7309	chr8	35826530	29	NM_027998	Cldn23
MACS_peak_4581	chr2	163644872	22	NR_028113	0610039K10Rik
MACS_peak_3249	chr17	27909309	-31	NM_181413	Anks1
MACS_peak_3640	chr18	42275201	-4	NR_033452	Gm4013
MACS_peak_2764	chr15	95790827	-16	NM_175344	Ano6
MACS_peak_1171	chr11	69633017	46	NM_011814	Fxr2
MACS_peak_4295	chr2	76675276	-39	NM_031256	Plekha3
MACS_peak_2827	chr15	102722182	-4	NM_026192	Calcoco1
MACS_peak_2560	chr15	10714842	1	NR_045064	4930556M19Rik
MACS_peak_2236	chr13	113794357	-151	NM_172595	Arl15
MACS_peak_5385	chr4	119539478	-210	NM_172699	Foxj3
MACS_peak_469	chr1	186749374	-16	NM_026041	Rrp15
MACS_peak_7330	chr8	46617324	-124	NM_001001184	Ccdc111
MACS_peak_1635	chr12	8674524	-157	NM_030723	Pum2
MACS_peak_165	chr1	75317612	25	NM_001110831	Dnpep
MACS_peak_6889	chr7	45923231	-1805	NM_010129	Emp3
MACS_peak_659	chr10	63339134	-99	NM_001159589	Sirt1
MACS_peak_4651	chr2	179976930	77	NR_033782	4921531C22Rik
MACS_peak_1958	chr13	21735359	263	NM_178210	Hist1h4j
MACS_peak_234	chr1	105356692	18	NM_178779	Rnf152
MACS_peak_5726	chr5	23433152	1201	NR_040469	5031425E22Rik
MACS_peak_112	chr1	59482136	-11	NM_008057	Fzd7
MACS_peak_4984	chr3	108554737	-335	NR_028538	Scarna2
MACS_peak_2181	chr13	98926523	-139	NM_178716	Tnpo1
MACS_peak_5547	chr4	137861947	-290	NM_199307	Ece1
MACS_peak_873	chr10	120112854	111	NM_080446	Helb
MACS_peak_7740	chr9	31030796	152	NM_172765	Zbtb44
MACS_peak_5316	chr4	103119564	174	NM_001039081	Mier1
MACS_peak_971	chr11	6444264	179	NM_029938	H2afv
MACS_peak_8019	chr9	108936659	11	NM_025407	Uqcrc1
MACS_peak_1066	chr11	51584583	-174	NM_028398	Agxt2l2
MACS_peak_2004	chr13	34002706	88	NM_001243192	Serpinb6a
MACS_peak_5195	chr4	43493044	15	NR_001460	Rmrp
MACS_peak_2442	chr14	69732548	22	NM_134078	Chmp7
MACS_peak_410	chr1	172148078	63	NM_153555	Dcaf8
MACS_peak_7551	chr8	106338206	-218	NM_021491	Smpd3
MACS_peak_4535	chr2	154791155	45	NM_001139511	Raly
MACS_peak_3322	chr17	35164619	258	NM_001199044	Prrc2a
MACS_peak_7410	chr8	71611288	264	NM_146211	Glt25d1
MACS_peak_7884	chr9	67043944	-73	NM_001164253	Tpm1
MACS_peak_6146	chr5	134947136	-202	NM_009903	Cldn4
MACS_peak_5029	chr3	127789440	-473	NM_145133	Tifa
MACS_peak_6753	chr7	19573573	-230	NM_027189	Gemin7
MACS_peak_4261	chr2	70476578	1655	NM_022435	Sp5
MACS_peak_632	chr10	59702449	-186	NM_144822	Micu1
MACS_peak_1308	chr11	86683910	-73	NM_175004	Ptrh2
MACS_peak_3991	chr19	46395660	75	NM_016860	Actr1a
MACS_peak_3858	chr19	8819826	425	NM_001081196	Hnrnpul2
MACS_peak_6291	chr6	4600992	-74	NM_145398	Casd1
MACS_peak_5278	chr4	86575661	-12	NM_178376	Rraga
MACS_peak_347	chr1	156939007	380	NM_001159966	Ralgps2
MACS_peak_3687	chr18	61555121	-461	NM_146087	Csnk1a1
MACS_peak_803	chr10	95416993	-136	NM_007706	Socs2
MACS_peak_6048	chr5	115565378	115	NM_172719	Gcn1l1
MACS_peak_603	chr10	43221370	-116	NM_027772	Pdss2
MACS_peak_7268	chr8	20424815	-1	NR_028428	2610005L07Rik
MACS_peak_5365	chr4	116721014	59	NM_146151	Tesk2
MACS_peak_27	chr1	20820224	-11	NM_008563	Mcm3
MACS_peak_1265	chr11	78536025	235	NM_001159392	Tnfaip1
MACS_peak_1355	chr11	95310064	182	NM_001195004	Kat7
MACS_peak_2574	chr15	31530442	595	NM_172606	March6
MACS_peak_859	chr10	117792813	-108	NM_134010	Nup107
MACS_peak_7666	chr8	124897726	-21	NM_198103	Exoc8
MACS_peak_7014	chr7	100492969	-376	NM_011671	Ucp2
MACS_peak_1984	chr13	24281166	-376	NM_026825	Lrrc16a
MACS_peak_163	chr1	75236486	63	NM_001159883	Dnajb2
MACS_peak_4109	chr2	25272465	-1	NM_175300	Anapc2
MACS_peak_5536	chr4	136469584	-177	NM_024452	Luzp1
MACS_peak_1965	chr13	22042726	223	NM_178186	Hist1h2ag
MACS_peak_5036	chr3	130060903	4	NM_207209	Sec24b
MACS_peak_2148	chr13	86046829	-34	NM_007749	Cox7c
MACS_peak_3424	chr17	57031645	-138	NM_010613	Khsrp
MACS_peak_1931	chr13	3611145	-37	NM_134063	BC016423
MACS_peak_1261	chr11	78302120	529	NM_017407	Spag5
MACS_peak_7901	chr9	73113524	55	NM_198609	Rsl24d1
MACS_peak_4133	chr2	28641198	-45	NM_022887	Tsc1
MACS_peak_2283	chr14	21075802	-350	NM_001243041	Adk
MACS_peak_1704	chr12	55199454	-138	NM_001100116	1700047I17Rik2
MACS_peak_5706	chr5	8622899	53	NM_198620	Rundc3b
MACS_peak_1209	chr11	73047855	-12	NM_025818	1200014J11Rik
MACS_peak_5030	chr3	127837607	-115	NM_145964	Ap1ar
MACS_peak_6681	chr6	148896219	-93	NM_181541	Caprin2
MACS_peak_4568	chr2	158409682	-171	NM_177658	Ralgapb
MACS_peak_4340	chr2	92183842	-340	NM_138755	Phf21a
MACS_peak_3167	chr17	14961720	-460	NM_024250	Phf10
MACS_peak_8148	chrX	13281145	123	NM_010028	Ddx3x
MACS_peak_2820	chr15	102350688	71	NM_153416	Aaas
MACS_peak_3086	chr16	91647670	-154	NM_019973	Son
MACS_peak_2356	chr14	51913457	31	NM_001145959	Ndrg2
MACS_peak_154	chr1	74506171	111	NM_021383	Rqcd1
MACS_peak_5734	chr5	24445233	2	NM_023229	Fastk
MACS_peak_528	chr10	13869077	-247	NM_025446	Aig1
MACS_peak_475	chr1	190928626	121	NR_037579	Angel2
MACS_peak_6996	chr7	98178139	54	NM_007602	Capn5
MACS_peak_3431	chr17	64331986	-103	NM_001025309	Pja2
MACS_peak_1679	chr12	40445978	-75	NM_172803	Dock4
MACS_peak_2682	chr15	78983496	440	NM_001024716	Triobp
MACS_peak_809	chr10	96616984	-17	NM_007569	Btg1
MACS_peak_789	chr10	91171533	49	NM_001080132	Tmpo
MACS_peak_6882	chr7	45367489	256	NR_027802	Mtag2
MACS_peak_313	chr1	139422164	-219	NM_172643	Zbtb41
MACS_peak_7178	chr7	136894526	-85	NM_008598	Mgmt
MACS_peak_2479	chr14	79481051	-143	NM_007920	Elf1
MACS_peak_7893	chr9	71485968	15	NM_178602	Polr2m
MACS_peak_4818	chr3	86224823	133	NM_001077687	Lrba
MACS_peak_3187	chr17	21567022	-24	NM_001002008	Zfp948
MACS_peak_6476	chr6	87042646	-200	NM_013528	Gfpt1
MACS_peak_6629	chr6	133105155	-84	NM_001163445	2700089E24Rik
MACS_peak_4740	chr3	40846867	-13	NM_028140	Mfsd8
MACS_peak_4193	chr2	34871101	-139	NM_080554	Psmd5
MACS_peak_4141	chr2	30049168	-289	NM_001008498	Wdr34
MACS_peak_894	chr10	127063527	-76	NM_009870	Cdk4
MACS_peak_694	chr10	78413058	-15	NM_010925	Rrp1
MACS_peak_255	chr1	125435818	-91	NM_001205386	Actr3
MACS_peak_7617	chr8	119910719	-133	NM_009462	Usp10
MACS_peak_4185	chr2	33371370	108	NM_175211	Ralgps1
MACS_peak_3289	chr17	32787828	459	NM_172458	Zfp871
MACS_peak_2351	chr14	50931237	-388	NM_001033271	Tmem55b
MACS_peak_2667	chr15	76616525	327	NM_028064	Slc39a4
MACS_peak_6916	chr7	51862383	-116	NM_001115087	Fancf
MACS_peak_2226	chr13	111686170	-8	NM_172593	Mier3
MACS_peak_1239	chr11	76217512	60	NM_177367	Gemin4
MACS_peak_2563	chr15	12205457	363	NM_172958	Mtmr12
MACS_peak_1799	chr12	84317100	241	NM_001252583	Zfp410
MACS_peak_1537	chr11	115911301	-716	NM_001162998	Smim6
MACS_peak_6026	chr5	114444016	11	NM_029956	Mmab
MACS_peak_3342	chr17	36897344	-786	NM_146077	Trim31
MACS_peak_1926	chr12	117843859	-2	NM_146040	Cdca7l
MACS_peak_4661	chr2	180589192	-215	NM_031373	Ogfr
MACS_peak_6298	chr6	8509628	32	NM_133236	Glcci1
MACS_peak_2915	chr16	18089192	-2	NM_011172	Prodh
MACS_peak_2774	chr15	98567798	-162	NM_009833	Ccnt1
MACS_peak_3894	chr19	23141517	291	NM_010638	Klf9
MACS_peak_2243	chr13	118387122	130	NM_021556	Mrps30
MACS_peak_7718	chr9	21510253	-67	NM_010744	Tmed1
MACS_peak_52	chr1	36939677	-150	NM_018872	Tmem131
MACS_peak_927	chr10	128547793	-49	NM_134003	Zc3h10
MACS_peak_213	chr1	92473827	-69	NM_024197	Ndufa10
MACS_peak_1586	chr11	120378880	-134	NM_027980	2310003H01Rik
MACS_peak_597	chr10	42276714	28	NM_019740	Foxo3
MACS_peak_4511	chr2	151494195	-113	NM_198326	Nsfl1c
MACS_peak_716	chr10	80226562	-36	NM_023431	Mum1
MACS_peak_5828	chr5	39644279	352	NM_010474	Hs3st1
MACS_peak_1750	chr12	73546408	-13	NM_178715	Tmem30b
MACS_peak_6861	chr7	44305186	1773	NM_009131	Clec11a
MACS_peak_3284	chr17	32320927	226	NM_019774	Akap8
MACS_peak_6495	chr6	91515961	-73	NM_009531	Xpc
MACS_peak_6058	chr5	118245150	-77	NM_001081236	2410131K14Rik
MACS_peak_1845	chr12	100159817	-164	NM_183155	Nrde2
MACS_peak_3963	chr19	43674919	-38	NM_145156	Slc25a28
MACS_peak_3835	chr19	6909971	273	NM_026306	Trmt112
MACS_peak_6266	chr5	146963823	-26	NM_001256102	Mtif3
MACS_peak_5023	chr3	123508644	-308	NR_028574	Snhg8
MACS_peak_3438	chr17	66077090	-44	NM_001025572	Ankrd12
MACS_peak_3142	chr17	6948682	-326	NM_001083945	Rsph3b
MACS_peak_6334	chr6	34177036	18	NM_021435	Slc35b4
MACS_peak_852	chr10	116950506	-56	NR_038025	4933412E12Rik
MACS_peak_5923	chr5	86065642	-59	NM_007683	Cenpc1
MACS_peak_4100	chr2	23068196	-5	NM_028793	Acbd5
MACS_peak_1621	chr12	3235809	18	NR_015551	1700012B15Rik
MACS_peak_7007	chr7	99858919	-36	NM_025668	Spcs2
MACS_peak_6674	chr6	146725908	978	NM_172734	Stk38l
MACS_peak_4254	chr2	68861496	-61	NM_172856	Cers6
MACS_peak_6555	chr6	115853586	58	NM_031177	Ift122
MACS_peak_1727	chr12	69184082	-15	NM_025589	Rpl36al
MACS_peak_5358	chr4	116463792	391	NM_008641	Mast2
MACS_peak_4213	chr2	39008194	55	NM_028809	Arpc5l
MACS_peak_8010	chr9	108517075	-12	NM_001114119	Qrich1
MACS_peak_4114	chr2	25460642	452	NM_153557	BC029214
MACS_peak_7683	chr8	126971060	19	NM_172762	Rbm34
MACS_peak_6784	chr7	27178837	46	NM_029391	Rab4b
MACS_peak_738	chr10	80901018	-49	NM_013895	Timm13
MACS_peak_6464	chr6	86438626	-20	NM_001243742	C87436
MACS_peak_5234	chr4	58912439	286	NM_172381	AI314180
MACS_peak_6185	chr5	137502500	-71	NM_028753	Pop7
MACS_peak_3560	chr18	11839497	-120	NR_045421	Gm6277
MACS_peak_4841	chr3	89090883	-852	NM_001083808	Rusc1
MACS_peak_683	chr10	75836115	-1234	NM_010361	Gstt2
MACS_peak_3216	chr17	24960858	-235	NM_198937	Hn1l
MACS_peak_919	chr10	128368981	1056	NM_001081040	Coq10a
MACS_peak_5342	chr4	109202272	0	NM_133885	Osbpl9
MACS_peak_6404	chr6	56714826	-79	NM_030235	Avl9
MACS_peak_4445	chr2	128818277	-26	NM_028248	Tmem87b
MACS_peak_6984	chr7	92670314	-402	NM_029078	Pcf11
MACS_peak_7315	chr8	40634966	-174	NM_001040699	Mtmr7
MACS_peak_7545	chr8	106011417	69	NM_028038	Ddx28
MACS_peak_1004	chr11	22512394	111	NM_153596	Tmem17
MACS_peak_4743	chr3	41083370	-324	NM_027558	Pgrmc2
MACS_peak_7534	chr8	105566118	-78	NM_013477	Atp6v0d1
MACS_peak_4902	chr3	95871484	-38	NR_040446	C920021L13Rik
MACS_peak_4848	chr3	89394868	578	NR_040404	Gm15417
MACS_peak_2127	chr13	73763700	3	NM_011390	Slc12a7
MACS_peak_562	chr10	28074830	10	NM_008983	Ptprk
MACS_peak_8170	chrX	52988456	378	NM_013556	Hprt
MACS_peak_4290	chr2	75981671	296	NM_030188	Ttc30a1
MACS_peak_4373	chr2	113848429	232	NM_181416	Arhgap11a
MACS_peak_605	chr10	43541124	-130	NM_026411	1700021F05Rik
MACS_peak_7436	chr8	79639560	-116	NM_001256033	Otud4
MACS_peak_4239	chr2	59160803	-47	NM_026361	Pkp4
MACS_peak_3433	chr17	65613639	-84	NM_013933	Vapa
MACS_peak_6770	chr7	24884498	-216	NM_023133	Rps19
MACS_peak_710	chr10	80039783	-124	NM_025554	Polr2e
MACS_peak_4928	chr3	97227830	-466	NM_029933	Bcl9
MACS_peak_4086	chr2	18056774	1537	NM_010804	Mllt10
MACS_peak_813	chr10	99263106	-125	NM_026268	Dusp6
MACS_peak_8007	chr9	108460857	339	NM_133744	Ccdc71
MACS_peak_304	chr1	136017928	-73	NM_025439	Tmem9
MACS_peak_6660	chr6	140623600	-89	NM_001005605	Aebp2
MACS_peak_5889	chr5	66618771	46	NM_001201415	Apbb2
MACS_peak_2644	chr15	73512199	-361	NM_001081066	Dennd3
MACS_peak_1410	chr11	100472689	93	NM_172565	Klhl11
MACS_peak_539	chr10	18844984	-87	NM_022032	Perp
MACS_peak_3588	chr18	32139646	-76	NM_001042767	Proc
MACS_peak_7223	chr7	144553883	-154	NM_001195086	Ppfia1
MACS_peak_3587	chr18	32067668	-66	NM_173441	Iws1
MACS_peak_6806	chr7	28598227	-43	NM_027470	Pak4
MACS_peak_585	chr10	40247145	-106	NM_023323	Rpf2
MACS_peak_6157	chr5	135187768	445	NM_011714	Baz1b
MACS_peak_5986	chr5	106696635	195	NM_026856	Zfp644
MACS_peak_4102	chr2	24919560	30	NM_172545	Ehmt1
MACS_peak_37	chr1	24678615	71	NM_026719	Lmbrd1
MACS_peak_1935	chr13	5861719	230	NM_011803	Klf6
MACS_peak_3857	chr19	8798644	-87	NM_026329	Polr2g
MACS_peak_2199	chr13	101767771	446	NM_001077495	Pik3r1
MACS_peak_2665	chr15	76511966	-148	NM_010046	Dgat1
MACS_peak_5528	chr4	136021688	-39	NM_013736	Tceb3
MACS_peak_767	chr10	82859247	41	NM_015762	Txnrd1
MACS_peak_1384	chr11	97799482	-190	NM_010688	Lasp1
MACS_peak_7058	chr7	111028985	34	NM_009431	Ctr9
MACS_peak_6456	chr6	83506847	122	NM_013764	Dguok
MACS_peak_940	chr11	3266507	-121	NM_007879	Drg1
MACS_peak_6425	chr6	71493121	-773	NM_009543	Rnf103
MACS_peak_6005	chr5	110269940	-41	NM_028273	Pgam5
MACS_peak_3918	chr19	32757517	-60	NM_008960	Pten
MACS_peak_5069	chr3	142395363	333	NM_001190853	Pdlim5
MACS_peak_2789	chr15	99393145	-74	NM_001171035	Tmbim6
MACS_peak_5747	chr5	27791146	193	NM_018878	Paxip1
MACS_peak_4056	chr2	3713831	373	NM_025626	Fam107b
MACS_peak_7619	chr8	120114210	58	NM_001163761	6430548M08Rik
MACS_peak_4545	chr2	155592726	-20	NM_008180	Gss
MACS_peak_5127	chr4	11558958	38	NM_001256145	Rad54b
MACS_peak_7009	chr7	100121518	-18	NM_133692	Pold3
MACS_peak_6037	chr5	115158332	-156	NM_175403	Mlec
MACS_peak_3528	chr17	88530180	56	NM_028658	Ppp1r21
MACS_peak_621	chr10	58231398	1277	NM_001081954	Dux
MACS_peak_4689	chr3	9833575	104	NM_053182	Pag1
MACS_peak_4517	chr2	152293986	114	NM_024196	Tbc1d20
MACS_peak_7628	chr8	121590990	522	NM_026160	Map1lc3b
MACS_peak_4098	chr2	22895547	25	NM_019501	Pdss1
MACS_peak_383	chr1	167393873	-76	NM_025569	Mgst3
MACS_peak_4668	chr2	181459652	-226	NM_028125	Zbtb46
MACS_peak_6519	chr6	106800040	34	NM_021449	Crbn
MACS_peak_5612	chr4	149099924	-112	NM_019781	Pex14
MACS_peak_2467	chr14	76110748	67	NM_026177	1200011I18Rik
MACS_peak_4775	chr3	61364487	-20	NM_028712	Rap2b
MACS_peak_6099	chr5	123907110	-165	NM_026603	Denr
MACS_peak_2487	chr14	99046240	-104	NM_175245	Mzt1
MACS_peak_7494	chr8	91313451	-74	NM_011936	Fto
MACS_peak_5005	chr3	121263133	183	NM_178936	Tmem56
MACS_peak_3930	chr19	37207352	-59	NM_198300	Cpeb3
MACS_peak_7275	chr8	22859518	-21	NM_001081149	Kat6a
MACS_peak_6213	chr5	139791798	262	NM_010757	Mafk
MACS_peak_4119	chr2	26122399	412	NM_026495	Nacc2
MACS_peak_2988	chr16	35364001	-83	NM_133704	Sec22a
MACS_peak_5471	chr4	132639115	59	NM_010166	Eya3
MACS_peak_5376	chr4	118179743	300	NM_001161823	Kdm4a
MACS_peak_2615	chr15	58076596	-107	NM_009572	Zhx1
MACS_peak_5245	chr4	62479900	-167	NM_138653	Bspry
MACS_peak_2268	chr14	18271000	-14	NM_025586	Rpl15
MACS_peak_3746	chr18	77065226	18	NM_001164167	Pias2
MACS_peak_4464	chr2	132253300	-120	NM_011045	Pcna
MACS_peak_2374	chr14	54883375	-50	NM_007537	Bcl2l2
MACS_peak_5424	chr4	126557169	189	NM_175554	Clspn
MACS_peak_6452	chr6	83317289	315	NM_008638	Mthfd2
MACS_peak_2164	chr13	95324931	-306	NM_028106	Zbed3
MACS_peak_7288	chr8	26119000	224	NM_207659	Hook3
MACS_peak_6668	chr6	145250278	-47	NM_021284	Kras
MACS_peak_7527	chr8	105289726	-198	NM_028888	4931428F04Rik
MACS_peak_4720	chr3	32737155	92	NM_025316	Ndufb5
MACS_peak_7823	chr9	57561275	331	NM_022813	Scamp2
MACS_peak_5759	chr5	30232327	-291	NM_027652	Ept1
MACS_peak_1748	chr12	72664910	-82	NM_025522	Dhrs7
MACS_peak_5606	chr4	148558799	372	NM_016699	Exosc10
MACS_peak_7767	chr9	44344126	102	NM_013551	Hmbs
MACS_peak_2308	chr14	31001614	52	NM_026911	Spcs1
MACS_peak_5135	chr4	16013952	-75	NM_145950	Osgin2
MACS_peak_2857	chr16	5132813	-332	NM_008909	Ppl
MACS_peak_3351	chr17	43504527	-1754	NM_008585	Mep1a
MACS_peak_1361	chr11	95824459	-41	NM_153104	Phospho1
MACS_peak_2036	chr13	42052082	61	NM_007772	Hivep1
MACS_peak_2661	chr15	76207616	637	NM_201388	Plec
MACS_peak_7582	chr8	111259177	25	NM_009149	Glg1
MACS_peak_5297	chr4	95052471	-249	NM_010591	Jun
MACS_peak_7002	chr7	99182985	-272	NM_026384	Dgat2
MACS_peak_3352	chr17	43667186	-171	NM_028711	Slc25a27
MACS_peak_4231	chr2	52742361	-212	NM_019667	Stam2
MACS_peak_4312	chr2	84678405	3	NM_025885	Med19
MACS_peak_975	chr11	6626033	34	NM_001130457	Tbrg4
MACS_peak_3317	chr17	35001233	326	NM_011690	Vars
MACS_peak_3452	chr17	70990838	-322	NM_023402	Myl12b
MACS_peak_7633	chr8	122376653	37	NM_001029993	Zc3h18
MACS_peak_3268	chr17	29268416	-372	NM_030561	BC004004
MACS_peak_7212	chr7	142095188	96	NM_008748	Dusp8
MACS_peak_3705	chr18	66505694	1516	NR_040528	Gm9926
MACS_peak_2940	chr16	22009440	-44	NM_029457	Senp2
MACS_peak_2178	chr13	98316886	81	NM_145455	Btf3
MACS_peak_1571	chr11	118476936	-24	NM_172573	Engase
MACS_peak_4617	chr2	167661520	24	NM_145538	Tmem189
MACS_peak_3170	chr17	15010203	-19	NM_198104	Tcte3
MACS_peak_784	chr10	88503930	40	NR_027477	Chpt1
MACS_peak_7124	chr7	127196025	-25	NM_027353	Cd2bp2
MACS_peak_1046	chr11	45852015	51	NM_001045520	Clint1
MACS_peak_7522	chr8	104641616	112	NM_026753	Fam96b
MACS_peak_7396	chr8	70698733	994	NM_010592	Jund
MACS_peak_6032	chr5	114971012	50	NM_009327	Hnf1a
MACS_peak_2062	chr13	51100649	78	NR_029463	9430083A17Rik
MACS_peak_5686	chr4	155943787	-44	NM_001039158	Ube2j2
MACS_peak_967	chr11	6200348	103	NM_173748	Nudcd3
MACS_peak_6284	chr5	150665385	227	NM_201369	N4bp2l2
MACS_peak_4128	chr2	27010070	144	NM_001243239	Cacfd1
MACS_peak_4835	chr3	88548304	-25	NM_016899	Rab25
MACS_peak_5266	chr4	80911322	636	NM_026821	Lurap1l
MACS_peak_5908	chr5	74702989	-86	NM_001159577	Lnx1
MACS_peak_2886	chr16	13903137	-2	NM_053181	Pdxdc1
MACS_peak_2272	chr14	20294751	61	NM_026341	Nudt13
MACS_peak_628	chr10	59323591	295	NM_011030	P4ha1
MACS_peak_6482	chr6	88084770	297	NM_133933	Rpn1
MACS_peak_4454	chr2	130667713	-128	NM_025922	Itpa
MACS_peak_7380	chr8	70139272	-75	NM_001025589	Rfxank
MACS_peak_7319	chr8	41240140	381	NM_023662	Pcm1
MACS_peak_5389	chr4	120569885	391	NM_016748	Ctps
MACS_peak_1667	chr12	32379422	633	NM_001162903	Ccdc71l
MACS_peak_4408	chr2	121171071	78	NM_178889	Zscan29
MACS_peak_8005	chr9	108339160	80	NM_008160	Gpx1
MACS_peak_4431	chr2	126675679	-87	NR_073183	Gabpb1
MACS_peak_2006	chr13	34345355	-173	NM_001033167	Slc22a23
MACS_peak_4610	chr2	167349152	26	NM_019835	B4galt5
MACS_peak_2869	chr16	10785212	324	NM_009896	Socs1
MACS_peak_2130	chr13	74317234	92	NM_011051	Pdcd6
MACS_peak_4686	chr3	9250140	-427	NM_177660	Zbtb10
MACS_peak_6606	chr6	125231815	45	NM_145391	Tapbpl
MACS_peak_8017	chr9	108827112	792	NM_080437	Celsr3
MACS_peak_2273	chr14	20348092	29	NM_027475	Ecd
MACS_peak_3541	chr18	6765134	-71	NM_181070	Rab18
MACS_peak_2656	chr15	76069827	-97	NM_134089	Scrib
MACS_peak_4422	chr2	122738492	-13	NM_019788	Bloc1s6
MACS_peak_6892	chr7	46795893	-12	NM_001005247	Hps5
MACS_peak_7535	chr8	105605201	-28	NM_001081241	Fam65a
MACS_peak_3476	chr17	79896129	-6	NM_178050	Atl2
MACS_peak_7193	chr7	140882244	65	NM_022433	Sirt3
MACS_peak_2041	chr13	43480424	549	NM_019930	Ranbp9
MACS_peak_6322	chr6	29768284	-159	NM_021414	Ahcyl2
MACS_peak_996	chr11	20830905	203	NM_173752	Lgalsl
MACS_peak_837	chr10	111595630	-1357	NR_045344	4933440J02Rik
MACS_peak_7390	chr8	70539615	-60	NM_007924	Ell
MACS_peak_1226	chr11	75461838	299	NR_030711	Mir22hg
MACS_peak_6372	chr6	47920574	6	NM_001145881	Zfp212
MACS_peak_4042	chr19	60756225	238	NM_178421	Nanos1
MACS_peak_1216	chr11	74649325	-170	NM_001081158	Cluh
MACS_peak_3	chr1	4807898	5	NM_008866	Lypla1
MACS_peak_6502	chr6	94700396	-251	NM_008377	Lrig1
MACS_peak_5208	chr4	46389542	-119	NM_029086	5830415F09Rik
MACS_peak_4125	chr2	26640285	-41	NR_024068	Snhg7
MACS_peak_1737	chr12	70111967	-42	NM_008697	Nin
MACS_peak_1651	chr12	17690696	-118	NM_016677	Hpcal1
MACS_peak_5186	chr4	41755937	684	NM_016658	Galt
MACS_peak_3668	chr18	56572658	-213	NM_019996	Phax
MACS_peak_5901	chr5	73256240	378	NM_028194	Fryl
MACS_peak_5300	chr4	95967184	-149	NR_045777	9530080O11Rik
MACS_peak_6736	chr7	16924232	-200	NM_007590	Calm3
MACS_peak_5008	chr3	121532132	212	NM_145394	Slc44a3
MACS_peak_8180	chrX	74305204	192	NM_010273	Gdi1
MACS_peak_4590	chr2	164769910	-19	NM_026785	Ube2c
MACS_peak_1710	chr12	55821127	40	NM_019994	Ralgapa1
MACS_peak_3591	chr18	32240392	61	NM_133658	Ercc3
MACS_peak_7247	chr8	11555466	-600	NM_011919	Ing1
MACS_peak_2841	chr16	4077800	10	NM_026508	Trap1
MACS_peak_2393	chr14	57104824	-122	NM_008125	Gjb2
MACS_peak_495	chr1	193173650	73	NM_181048	A130010J15Rik
MACS_peak_5104	chr3	155093523	89	NM_028938	Lrriq3
MACS_peak_3514	chr17	87265997	-50	NM_139295	Mcfd2
MACS_peak_1804	chr12	85110745	-88	NM_030225	Dlst
MACS_peak_184	chr1	86046575	712	NM_001144992	2810459M11Rik
MACS_peak_3236	chr17	26508520	-48	NM_013642	Dusp1
MACS_peak_3221	chr17	25273864	50	NM_001177609	Ube2i
MACS_peak_4183	chr2	32961643	-69	NM_009076	Rpl12
MACS_peak_476	chr1	191025856	334	NM_001081259	Mfsd7b
MACS_peak_881	chr10	121586846	-52	NM_019786	Tbk1
MACS_peak_7045	chr7	109518958	-237	NM_011975	Rpl27a
MACS_peak_7035	chr7	102250598	-480	NM_019566	Rhog
MACS_peak_2955	chr16	30064216	-1141	NM_008235	Hes1
MACS_peak_872	chr10	119239849	206	NM_027994	Cand1
MACS_peak_1425	chr11	101260196	-371	NM_175638	Wnk4
MACS_peak_4495	chr2	144556102	-127	NM_001252544	Sec23b
MACS_peak_6436	chr6	72598450	-37	NM_001253692	Elmod3
MACS_peak_8197	chrX	101532921	186	NM_001081008	Taf1
MACS_peak_5182	chr4	41464995	-147	NM_024241	Kif24
MACS_peak_4877	chr3	94443401	65	NM_030116	Mrpl9
MACS_peak_117	chr1	60180627	28	NM_173444	Nbeal1
MACS_peak_1886	chr12	110446832	-347	NM_001135001	Ppp2r5c
MACS_peak_6521	chr6	108213095	-1	NM_010585	Itpr1
MACS_peak_4151	chr2	30416064	14	NM_138748	Ppp2r4
MACS_peak_7442	chr8	83332567	-81	NM_178736	Elmod2
MACS_peak_289	chr1	134079083	72	NM_007570	Btg2
MACS_peak_3379	chr17	47502579	-292	NM_022015	Taf8
MACS_peak_829	chr10	111009893	173	NM_172554	Zdhhc17
MACS_peak_1760	chr12	76533325	-113	NR_039597	Mir5135
MACS_peak_3798	chr19	5041385	-19	NM_134155	Brms1
MACS_peak_8137	chrX	7574025	95	NM_138605	Ppp1r3f
MACS_peak_4538	chr2	155074233	264	NM_016661	Ahcy
MACS_peak_2974	chr16	32430736	-185	NM_009981	Pcyt1a
MACS_peak_5590	chr4	143412615	189	NM_172877	Pramef8
MACS_peak_4481	chr2	140395295	-135	NM_001013802	Macrod2
MACS_peak_6369	chr6	47830704	-199	NM_177882	Zfp786
MACS_peak_2623	chr15	58933804	-6	NM_023172	Ndufb9
MACS_peak_6859	chr7	43671985	-46	NM_145582	Ctu1
MACS_peak_4148	chr2	30237637	-6	NR_028299	1700084E18Rik
MACS_peak_2461	chr14	75284396	23	NM_026083	Zc3h13
MACS_peak_6812	chr7	28962327	-47	NM_021895	Actn4
MACS_peak_3777	chr19	4012681	44	NM_133666	Ndufv1
MACS_peak_2819	chr15	102279489	33	NM_134100	Mfsd5
MACS_peak_547	chr10	21159186	1798	NM_001198914	Myb
MACS_peak_4279	chr2	73214451	-4	NM_025942	Ola1
MACS_peak_958	chr11	5065343	-16	NM_001190406	Gas2l1
MACS_peak_4999	chr3	116711774	506	NM_144902	Slc35a3
MACS_peak_3206	chr17	24470244	-229	NM_025954	Pgp
MACS_peak_2600	chr15	43282846	-110	NM_008388	Eif3e
MACS_peak_1991	chr13	29984510	1553	NM_010093	E2f3
MACS_peak_5445	chr4	129619133	-40	NM_198026	Iqcc
MACS_peak_2697	chr15	80233923	-157	NM_178719	Smcr7l
MACS_peak_2071	chr13	54565042	340	NM_001252647	4833439L19Rik
MACS_peak_1693	chr12	54696862	-997	NM_025456	Eapp
MACS_peak_1333	chr11	88864767	-181	NM_001042541	Akap1
MACS_peak_463	chr1	184033862	136	NM_028516	1700056E22Rik
MACS_peak_7242	chr8	8660784	-11	NM_010111	Efnb2
MACS_peak_7463	chr8	84661465	1387	NM_010499	Ier2
MACS_peak_6529	chr6	112696306	364	NM_021385	Rad18
MACS_peak_6102	chr5	124327945	-144	NM_028310	2810006K23Rik
MACS_peak_1552	chr11	116581219	228	NM_173755	Ube2o
MACS_peak_2923	chr16	18811597	42	NM_001161623	Cdc45
MACS_peak_5738	chr5	24685876	61	NM_016736	Nub1
MACS_peak_688	chr10	77259177	46	NR_026944	Gm10941
MACS_peak_4278	chr2	72979304	-23	NM_001098425	Sp3
MACS_peak_4166	chr2	32236586	-97	NM_145145	Pomt1
MACS_peak_2328	chr14	45318258	314	NM_015774	Ero1l
MACS_peak_390	chr1	170215416	-23	NM_010633	Uhmk1
MACS_peak_6617	chr6	128362570	252	NR_027360	Rhno1
MACS_peak_7256	chr8	13786096	481	NM_025924	Upf3a
MACS_peak_4488	chr2	143915299	-32	NM_019771	Dstn
MACS_peak_4927	chr3	97158135	-642	NM_019800	Acp6
MACS_peak_397	chr1	171150591	12	NM_025321	Sdhc
MACS_peak_5160	chr4	34550816	201	NM_001007589	Akirin2
MACS_peak_3192	chr17	23726283	-53	NM_023058	Pkmyt1
MACS_peak_2444	chr14	70100141	-4	NM_021328	Bin3
MACS_peak_1719	chr12	64917898	-13	NM_001025605	Gm527
MACS_peak_3603	chr18	34860739	-468	NM_007913	Egr1
MACS_peak_1340	chr11	90637881	227	NM_011505	Stxbp4
MACS_peak_5462	chr4	132212193	63	NM_145393	Ythdf2
MACS_peak_286	chr1	133661220	160	NM_144530	Zc3h11a
MACS_peak_7688	chr9	7184449	-117	NM_029775	Dcun1d5
MACS_peak_1389	chr11	98192961	-55	NM_013634	Med1
MACS_peak_3406	chr17	56218707	182	NM_172624	Dpp9
MACS_peak_5159	chr4	33310200	-111	NM_011884	Rngtt
MACS_peak_1824	chr12	87443688	151	NM_001102565	Alkbh1
MACS_peak_1855	chr12	102469115	-19	NM_001199004	Golga5
MACS_peak_6699	chr7	4685005	-42	NM_024172	Hspbp1
MACS_peak_7793	chr9	48985230	-155	NM_175482	Usp28
MACS_peak_2387	chr14	56575563	-56	NM_001145978	Parp4
MACS_peak_7051	chr7	110018293	-132	NM_181517	Ipo7
MACS_peak_5556	chr4	138967102	-10	NM_025786	Rnf186
MACS_peak_6071	chr5	121204452	-49	NM_011290	Rpl6
MACS_peak_2902	chr16	17201462	30	NM_009456	Ube2l3
MACS_peak_3913	chr19	29806588	-579	NM_172836	9930021J03Rik
MACS_peak_4921	chr3	96594268	-110	NM_027241	Polr3gl
MACS_peak_4854	chr3	90080260	739	NM_001253740	Tpm3
MACS_peak_3240	chr17	26916799	-292	NM_053173	Kifc5b
MACS_peak_5332	chr4	107890171	272	NM_028754	0610037L13Rik
MACS_peak_2652	chr15	75909426	-86	NM_029663	Eef1d
MACS_peak_6109	chr5	124540719	-72	NM_019770	Tmed2
MACS_peak_5673	chr4	155601919	503	NM_177186	Slc35e2
MACS_peak_912	chr10	128083122	-185	NM_016774	Atp5b
MACS_peak_6497	chr6	92092205	787	NM_011630	Nr2c2
MACS_peak_6924	chr7	65371196	48	NM_001163574	Tjp1
MACS_peak_6520	chr6	108065179	133	NM_178391	Setmar
MACS_peak_2105	chr13	62858076	294	NM_007994	Fbp2
MACS_peak_2207	chr13	104229111	156	NM_181061	Cenpk
MACS_peak_7954	chr9	98986382	9	NM_011810	Faim
MACS_peak_1994	chr13	30974149	-102	NM_025588	Exoc2
MACS_peak_5287	chr4	88773773	-61	NM_001243155	Gm13290
MACS_peak_3117	chr16	97763509	246	NM_023663	Ripk4
MACS_peak_4788	chr3	66985815	143	NM_025822	Rsrc1
MACS_peak_1981	chr13	23751392	304	NM_175660	Hist1h2ab
MACS_peak_40	chr1	30950088	-333	NM_011200	Ptp4a1
MACS_peak_5339	chr4	108833762	-178	NM_027453	Btf3l4
MACS_peak_5777	chr5	32136487	15	NM_008037	Fosl2
MACS_peak_3199	chr17	24141726	-132	NM_011062	Pdpk1
MACS_peak_2870	chr16	10835411	352	NM_001162932	Rmi2
MACS_peak_6808	chr7	28766691	-61	NM_022432	Sirt2
MACS_peak_1018	chr11	29692942	44	NM_194052	Rtn4
MACS_peak_2458	chr14	73553079	293	NM_011506	Sucla2
MACS_peak_2213	chr13	108044427	-47	NM_001048250	Smim15
MACS_peak_4285	chr2	74578454	494	NM_001110209	Lnp
MACS_peak_2000	chr13	32338298	246	NM_146041	Gmds
MACS_peak_4005	chr19	47919587	-288	NM_001001738	Itprip
MACS_peak_3228	chr17	26090228	-64	NM_011933	Decr2
MACS_peak_6604	chr6	125192237	37	NM_025595	Mrpl51
MACS_peak_6690	chr7	3645335	66	NM_146176	Cnot3
MACS_peak_2476	chr14	79390698	-30	NM_025832	Naa16
MACS_peak_3078	chr16	90727532	-161	NM_025642	Mis18a
MACS_peak_6967	chr7	82866199	-1134	NM_175366	Mex3b
MACS_peak_6202	chr5	138619643	100	NM_013844	Zfp68
MACS_peak_3058	chr16	84834979	-145	NM_008065	Gabpa
MACS_peak_1457	chr11	103102816	1128	NM_025988	Acbd4
MACS_peak_7838	chr9	59750870	-221	NM_001172070	Senp8
MACS_peak_1500	chr11	109362698	-96	NM_010303	Gna13
MACS_peak_643	chr10	61475954	121	NM_153542	Lrrc20
MACS_peak_6850	chr7	35555464	464	NM_033080	Nudt19
MACS_peak_5469	chr4	132509920	536	NM_144907	Sesn2
MACS_peak_1583	chr11	120190076	-220	NR_030682	2810410L24Rik
MACS_peak_3366	chr17	46556011	151	NM_020493	Srf
MACS_peak_4790	chr3	69005016	44	NM_133786	Smc4
MACS_peak_4695	chr3	19163191	-126	NM_028840	Armc1
MACS_peak_4019	chr19	53903807	456	NM_001168491	Pdcd4
MACS_peak_4039	chr19	59943483	-119	NM_001033172	Rab11fip2
MACS_peak_1075	chr11	51967595	-36	NM_029976	Cdkn2aipnl
MACS_peak_5657	chr4	154142676	304	NM_021499	Wrap73
MACS_peak_128	chr1	64737662	88	NM_001042659	Fzd5
MACS_peak_2210	chr13	106947089	-40	NM_025447	Dimt1
MACS_peak_1353	chr11	95076900	-186	NM_013565	Itga3
MACS_peak_210	chr1	91494629	-39	NM_028718	Traf3ip1
MACS_peak_5304	chr4	97777482	-144	NM_001122953	Nfia
MACS_peak_1847	chr12	100199406	-135	NM_009790	Calm1
MACS_peak_4302	chr2	80638653	-159	NM_027091	Nup35
MACS_peak_3821	chr19	6057831	-57	NM_007990	Fau
MACS_peak_7795	chr9	50528736	-95	NM_011220	Pts
MACS_peak_2590	chr15	37960923	132	NM_199476	Rrm2b
MACS_peak_7583	chr8	111300317	-95	NM_146218	Rfwd3
MACS_peak_6170	chr5	136198827	127	NM_025774	Prkrip1
MACS_peak_4592	chr2	164805607	493	NM_178375	Zswim3
MACS_peak_6080	chr5	122158217	-62	NM_013636	Ppp1cc
MACS_peak_1061	chr11	50225075	-260	NM_145926	Mgat4b
MACS_peak_356	chr1	160906524	113	NM_001024952	Rc3h1
MACS_peak_1567	chr11	118248710	-118	NM_011180	Cyth1
MACS_peak_507	chr10	4387228	880	NM_001033466	Zbtb2
MACS_peak_7205	chr7	141455418	230	NM_001163689	Pnpla2
MACS_peak_3456	chr17	71526855	2	NM_023294	Ndc80
MACS_peak_692	chr10	78169807	-39	NM_138601	D10Jhu81e
MACS_peak_4949	chr3	103058290	5	NM_010937	Nras
MACS_peak_7542	chr8	105860608	-26	NM_026532	Nutf2
MACS_peak_904	chr10	127668235	1112	NR_045171	1700012D01Rik
MACS_peak_3994	chr19	46599055	-51	NM_001177812	Wbp1l
MACS_peak_4002	chr19	47579006	-1013	NM_009289	Slk
MACS_peak_5959	chr5	99252735	192	NM_181318	Rasgef1b
MACS_peak_2595	chr15	38519334	-68	NM_018745	Azin1
MACS_peak_5063	chr3	138527531	1110	NR_035481	Mir1956
MACS_peak_2545	chr15	5185564	4	NM_026213	Ttc33
MACS_peak_17	chr1	13373050	1033	NM_001077695	Ncoa2
MACS_peak_5808	chr5	34949401	-47	NM_173402	Rgs12
MACS_peak_1193	chr11	70540061	-103	NM_008876	Pld2
MACS_peak_1232	chr11	75733453	566	NM_009536	Ywhae
MACS_peak_2362	chr14	52279559	-164	NM_172601	Rab2b
MACS_peak_4324	chr2	90940550	153	NM_017368	Celf1
MACS_peak_349	chr1	157412506	89	NM_177644	Rasal2
MACS_peak_1476	chr11	106217035	109	NM_028074	Ddx42
MACS_peak_1444	chr11	102284830	-131	NM_028076	Tmub2
MACS_peak_131	chr1	65179238	-96	NM_010497	Idh1
MACS_peak_7985	chr9	106887202	-202	NM_175402	Rbm15b
MACS_peak_5854	chr5	53266825	-281	NM_001145433	Smim20
MACS_peak_6564	chr6	118419361	56	NM_194339	Bms1
MACS_peak_6012	chr5	111330943	180	NM_019640	Pitpnb
MACS_peak_3159	chr17	13007914	75	NM_013671	Sod2
MACS_peak_866	chr10	118868477	426	NM_001014390	Dyrk2
MACS_peak_708	chr10	79960046	-106	NM_175450	Wdr18
MACS_peak_7844	chr9	62122701	-107	NR_039595	Mir5133
MACS_peak_3566	chr18	12974104	1852	NM_008378	Impact
MACS_peak_2987	chr16	35022550	129	NM_023587	Ptplb
MACS_peak_91	chr1	53785191	24	NM_133810	Stk17b
MACS_peak_407	chr1	171503554	76	NM_019484	Alyref2
MACS_peak_2913	chr16	17891735	-7	NM_001109750	Dgcr2
MACS_peak_6602	chr6	125131680	-203	NM_138747	Nop2
MACS_peak_6316	chr6	28421804	-80	NM_028900	Gcc1
MACS_peak_205	chr1	91053102	-342	NM_001111311	Lrrfip1
MACS_peak_7382	chr8	70234234	8	NM_172755	Sugp2
MACS_peak_6089	chr5	122821276	63	NM_021505	Anapc5
MACS_peak_5804	chr5	34573639	-75	NM_013457	Add1
MACS_peak_5947	chr5	92505091	517	NM_007644	Scarb2
MACS_peak_7374	chr8	69791314	151	NM_133224	Atp13a1
MACS_peak_2892	chr16	16213251	-94	NM_026163	Pkp2
MACS_peak_2859	chr16	5233662	41	NM_145362	Alg1
MACS_peak_795	chr10	93589456	43	NR_045810	4933408J17Rik
MACS_peak_4802	chr3	79628802	-35	NM_025794	Etfdh
MACS_peak_1182	chr11	69921052	33	NM_001166596	Eif5a
MACS_peak_6241	chr5	143909606	233	NM_001172146	Aimp2
MACS_peak_5925	chr5	86804507	17	NM_177680	Ythdc1
MACS_peak_200	chr1	89070418	-44	NM_133816	Sh3bp4
MACS_peak_1113	chr11	58330933	215	NM_024480	Sh3bp5l
MACS_peak_1787	chr12	81484955	155	NM_025461	Cox16
MACS_peak_7931	chr9	90114826	-6	NM_024431	Morf4l1
MACS_peak_3364	chr17	46202913	58	NM_028198	Xpo5
MACS_peak_4067	chr2	5951328	-141	NM_001081132	Upf2
MACS_peak_654	chr10	62920791	158	NM_175194	Slc25a16
MACS_peak_5048	chr3	133310313	197	NM_146141	Ppa2
MACS_peak_7991	chr9	107587605	-113	NM_025903	Ifrd2
MACS_peak_3600	chr18	34624397	-227	NM_001166407	Kif20a
MACS_peak_3014	chr16	46010438	-25	NM_001134480	Plcxd2
MACS_peak_5526	chr4	135920763	37	NM_024243	Fuca1
MACS_peak_3576	chr18	24121646	173	NM_172625	Ino80c
MACS_peak_732	chr10	80701976	-156	NM_172457	Mob3a
MACS_peak_2713	chr15	81961014	-147	NM_013872	Pmm1
MACS_peak_6130	chr5	130255431	31	NM_023248	Sbds
MACS_peak_2347	chr14	49066188	-307	NM_144535	Ap5m1
MACS_peak_1007	chr11	22990596	3	NM_009837	Cct4
MACS_peak_1415	chr11	100738290	-160	NM_024456	Rab5c
MACS_peak_3152	chr17	8283995	182	NM_018819	Mpc1
MACS_peak_3575	chr18	24020777	-6	NM_021559	Zfp191
MACS_peak_7804	chr9	53537103	56	NM_001081152	Npat
MACS_peak_7075	chr7	116334034	156	NM_026533	Rps13
MACS_peak_1154	chr11	65788277	20	NM_009157	Map2k4
MACS_peak_2171	chr13	96924330	-359	NM_001166065	Gcnt4
MACS_peak_4975	chr3	108086873	-246	NM_028779	Ampd2
MACS_peak_6709	chr7	5038336	110	NM_001039532	Zfp784
MACS_peak_3176	chr17	15527218	83	NM_008799	Pdcd2
MACS_peak_6542	chr6	113623959	-62	NM_009507	Vhl
MACS_peak_3594	chr18	33464047	-18	NM_001109988	Nrep
MACS_peak_7758	chr9	42264346	-46	NM_172769	Sc5d
MACS_peak_5764	chr5	30960256	105	NM_016703	Preb
MACS_peak_5677	chr4	155705334	519	NM_026899	Ssu72
MACS_peak_1347	chr11	94321597	314	NM_026313	Luc7l3
MACS_peak_6781	chr7	25719044	9	NM_028771	Ccdc97
MACS_peak_5853	chr5	53213854	-402	NM_172710	Sel1l3
MACS_peak_402	chr1	171329322	177	NM_011615	Dedd
MACS_peak_4176	chr2	32713128	-156	NR_039536	Mir3960
MACS_peak_7182	chr7	138909491	15	NM_009760	Bnip3
MACS_peak_4730	chr3	36863125	19	NM_172679	4932438A13Rik
MACS_peak_5792	chr5	33378598	-98	NM_001081101	Uvssa
MACS_peak_1891	chr12	110889204	-59	NM_026048	Cinp
MACS_peak_7426	chr8	75034237	551	NM_011622	Tom1
MACS_peak_4693	chr3	14578761	90	NM_007892	E2f5
MACS_peak_699	chr10	79681794	-401	NM_177613	Cdc34
MACS_peak_7959	chr9	100643790	167	NM_009282	Stag1
MACS_peak_1129	chr11	60417127	-18	NM_025757	Gid4
MACS_peak_2097	chr13	58402512	4	NM_025279	Hnrnpk
MACS_peak_1206	chr11	72607879	618	NM_025985	Ube2g1
MACS_peak_7747	chr9	35199980	-15	NM_054096	Tirap
MACS_peak_276	chr1	133025253	95	NM_008575	Mdm4
MACS_peak_844	chr10	115385012	53	NM_001033261	Zfc3h1
MACS_peak_2565	chr15	12824894	79	NM_001130149	Drosha
MACS_peak_2417	chr14	62837354	-336	NM_175546	Wdfy2
MACS_peak_3196	chr17	23829340	-231	NM_026305	Tceb2
MACS_peak_235	chr1	105663815	-46	NM_029349	2310035C23Rik
MACS_peak_7222	chr7	144470675	260	NM_007803	Cttn
MACS_peak_6346	chr6	38533858	-1003	NM_025363	1110001J03Rik
MACS_peak_3917	chr19	32485944	175	NM_010799	Minpp1
MACS_peak_3815	chr19	5845614	-136	NR_003513	Neat1
MACS_peak_6953	chr7	80340260	-41	NM_133952	Unc45a
MACS_peak_1468	chr11	104550198	422	NM_145436	Cdc27
MACS_peak_1086	chr11	53431061	-230	NM_025352	Uqcrq
MACS_peak_6356	chr6	42265129	90	NM_007610	Casp2
MACS_peak_4371	chr2	112379294	83	NM_024254	Katnbl1
MACS_peak_223	chr1	93754772	66	NM_025920	Thap4
MACS_peak_1189	chr11	70221065	-71	NM_172371	Slc16a13
MACS_peak_1490	chr11	107479414	-114	NM_025894	Psmd12
MACS_peak_1758	chr12	76370273	7	NM_178744	Zbtb1
MACS_peak_7972	chr9	104263085	-155	NM_001163026	Dnajc13
MACS_peak_931	chr10	128696162	106	NM_177411	Rab5b
MACS_peak_4281	chr2	73529789	-379	NM_153138	Wipf1
MACS_peak_5588	chr4	142083901	-397	NR_027137	Tmem51as1
MACS_peak_4337	chr2	91963741	-178	NM_138306	Dgkz
MACS_peak_892	chr10	127042059	127	NM_010792	Mettl1
MACS_peak_1900	chr12	111574515	5	NM_022801	Mark3
MACS_peak_4893	chr3	95315305	53	NM_029789	Cers2
MACS_peak_199	chr1	88701559	632	NM_177305	Arl4c
MACS_peak_6919	chr7	55962352	141	NM_001256133	Nipa2
MACS_peak_3466	chr17	74489784	291	NM_026417	Yipf4
MACS_peak_5728	chr5	23788017	273	NM_177323	Rint1
MACS_peak_134	chr1	66863077	190	NM_007381	Acadl
MACS_peak_5980	chr5	105416040	265	NM_001033550	Lrrc8b
MACS_peak_5228	chr4	56865440	-229	NM_018761	Ctnnal1
MACS_peak_2437	chr14	67716069	-29	NM_001111028	Kctd9
MACS_peak_2822	chr15	102406444	128	NM_013672	Sp1
MACS_peak_3307	chr17	34627837	-740	NM_019441	Ppt2
MACS_peak_677	chr10	71344906	-57	NM_134007	Cisd1
MACS_peak_7363	chr8	66486199	308	NM_025465	Tma16
MACS_peak_2829	chr15	103239964	-148	NM_001076789	Cbx5
MACS_peak_3243	chr17	27204512	-74	NM_146075	Lemd2
MACS_peak_5952	chr5	93267541	-32	NM_007635	Ccng2
MACS_peak_7873	chr9	66060206	37	NM_011149	Ppib
MACS_peak_3647	chr18	46311818	110	NM_001160399	Ccdc112
MACS_peak_4220	chr2	48814195	86	NM_007396	Acvr2a
MACS_peak_5699	chr5	3928459	273	NM_194462	Akap9
MACS_peak_2607	chr15	54571950	584	NM_178920	Mal2
MACS_peak_8161	chrX	41911698	203	NM_001033422	Thoc2
MACS_peak_4970	chr3	106547726	35	NM_133869	Cept1
MACS_peak_3829	chr19	6276907	11	NM_010119	Ehd1
MACS_peak_6451	chr6	83165978	54	NM_001198867	Dctn1
MACS_peak_3851	chr19	7482721	570	NM_053076	Rtn3
MACS_peak_5383	chr4	119293672	841	NM_011732	Ybx1
MACS_peak_7662	chr8	124434686	-750	NM_171824	Pgbd5
MACS_peak_4365	chr2	109917748	101	NM_172671	Lgr4
MACS_peak_1976	chr13	23622335	223	NM_015787	Hist1h1e
MACS_peak_6181	chr5	137307388	286	NM_031405	Srrt
MACS_peak_5602	chr4	147940851	-44	NM_029841	2510039O18Rik
MACS_peak_8206	chrX	136742051	-442	NM_019768	Morf4l2
MACS_peak_114	chr1	59763431	-1206	NM_007561	Bmpr2
MACS_peak_1241	chr11	76406901	-266	NM_023355	Timm22
MACS_peak_1285	chr11	80808814	-1601	NM_029537	Tmem98
MACS_peak_315	chr1	143739522	-46	NM_001038592	Glrx2
MACS_peak_1702	chr12	55124390	-138	NM_001100116	1700047I17Rik2
MACS_peak_2316	chr14	32513576	55	NM_001081221	Ercc6
MACS_peak_2572	chr15	28025852	-4	NM_001081302	Trio
MACS_peak_7094	chr7	122159587	150	NM_011121	Plk1
MACS_peak_6788	chr7	27447981	3	NM_144923	Blvrb
MACS_peak_4812	chr3	84814506	-1071	NM_001177773	Fbxw7
MACS_peak_5992	chr5	107900797	269	NM_016980	Rpl5
MACS_peak_4569	chr2	158794807	-13	NM_145742	Dhx35
MACS_peak_2418	chr14	63122984	522	NM_007798	Ctsb
MACS_peak_7716	chr9	21291567	-358	NM_009878	Cdkn2d
MACS_peak_3764	chr18	84685767	-134	NM_023149	Cndp2
MACS_peak_2794	chr15	99772404	111	NM_028015	Cers5
MACS_peak_2453	chr14	73143034	249	NR_033185	Rcbtb2
MACS_peak_1986	chr13	24801235	-422	NM_024473	BC005537
MACS_peak_2266	chr14	17660920	-40	NM_001113417	Thrb
MACS_peak_5363	chr4	116685571	-28	NM_011034	Prdx1
MACS_peak_7731	chr9	22467787	569	NM_018739	Rp9
MACS_peak_5321	chr4	106463613	712	NM_153565	Pcsk9
MACS_peak_1377	chr11	97280067	509	NM_008942	Npepps
MACS_peak_5897	chr5	72559782	-137	NM_133921	Nfxl1
MACS_peak_1302	chr11	85353099	-65	NM_001166642	Bcas3
MACS_peak_5328	chr4	107253234	299	NM_029985	Lrrc42
MACS_peak_3419	chr17	56764943	192	NM_144858	Dus3l
MACS_peak_2228	chr13	111808465	518	NM_011945	Map3k1
MACS_peak_1545	chr11	116138598	270	NM_024177	Mrpl38
MACS_peak_4450	chr2	130178954	410	NM_009225	Snrpb
MACS_peak_3280	chr17	31564783	10	NM_016670	Pknox1
MACS_peak_7456	chr8	84104758	4	NM_172502	Dcaf15
MACS_peak_447	chr1	180851014	-137	NM_145943	Sde2
MACS_peak_5119	chr4	9669268	-106	NM_001177849	Asph
MACS_peak_679	chr10	72654893	-2	NM_025635	Zwint
MACS_peak_1654	chr12	21417673	-237	NM_011739	Ywhaq
MACS_peak_7229	chr8	3516865	1481	NM_015801	Pnpla6
MACS_peak_4910	chr3	96239191	-64	NM_054045	Hist2h3c2
MACS_peak_1568	chr11	118290127	117	NM_001033528	Usp36
MACS_peak_2120	chr13	68582122	-1	NM_172480	Mtrr
MACS_peak_2657	chr15	76080945	1	NM_133691	Puf60
MACS_peak_3938	chr19	38836762	183	NM_145952	Tbc1d12
MACS_peak_5022	chr3	123385893	97	NM_201638	Mettl14
MACS_peak_5993	chr5	107987135	-58	NM_026062	Fam69a
MACS_peak_1513	chr11	113683905	246	NM_138598	Fam104a
MACS_peak_5508	chr4	134535294	-26	NM_001256112	Mtfr1l
MACS_peak_5346	chr4	109666872	-1500	NM_007671	Cdkn2c
MACS_peak_3436	chr17	65951197	-10	NM_023053	Twsg1
MACS_peak_7721	chr9	21616145	-24	NM_011417	Smarca4
MACS_peak_6880	chr7	45333748	32	NM_175130	Trpm4
MACS_peak_4139	chr2	29935543	134	NM_028923	Gle1
MACS_peak_1002	chr11	22287067	-272	NM_001252515	Ehbp1
MACS_peak_7154	chr7	128611536	171	NM_178641	Inpp5f
MACS_peak_6264	chr5	146833045	155	NM_019647	Rpl21
MACS_peak_5130	chr4	12089427	57	NM_198957	Rbm12b2
MACS_peak_8020	chr9	109082275	106	NM_183250	Tma7
MACS_peak_6009	chr5	110770714	3	NM_029337	Ep400
MACS_peak_6024	chr5	114130859	-297	NM_011677	Ung
MACS_peak_4856	chr3	90231605	8	NM_206924	Jtb
MACS_peak_2612	chr15	57892468	-50	NM_024207	Derl1
MACS_peak_4342	chr2	92460276	242	NM_145832	Slc35c1
MACS_peak_2933	chr16	20673386	637	NM_001005331	Eif4g1
MACS_peak_4110	chr2	25287377	-768	NM_030055	Tmem210
MACS_peak_5930	chr5	88720800	-71	NM_026735	Mob1b
MACS_peak_3358	chr17	45686087	131	NM_198167	Tmem63b
MACS_peak_2645	chr15	74709304	18	NM_008415	Jrk
MACS_peak_1924	chr12	116485704	-16	NM_011215	Ptprn2
MACS_peak_2146	chr13	85189392	-85	NM_023243	Ccnh
MACS_peak_3102	chr16	94526477	152	NM_007834	Dscr3
MACS_peak_3285	chr17	32350212	365	NM_017476	Akap8l
MACS_peak_5202	chr4	45012456	-44	NM_001163284	Zbtb5
MACS_peak_1945	chr13	13954480	-194	NM_178640	B3galnt2
MACS_peak_2074	chr13	54687984	-176	NM_001146026	Rnf44
MACS_peak_2055	chr13	48968463	351	NR_015601	Fam120aos
MACS_peak_945	chr11	3649344	-150	NM_001159288	Morc2a
MACS_peak_8099	chr9	123478793	92	NM_013860	Limd1
MACS_peak_257	chr1	125560952	-64	NM_028787	Slc35f5
MACS_peak_3398	chr17	55892203	110	NM_145490	Zfp959
MACS_peak_7786	chr9	46012477	-343	NM_027498	Sik3
MACS_peak_3982	chr19	45783603	-312	NM_023799	Mgea5
MACS_peak_1025	chr11	31870782	-1429	NM_026252	Cpeb4
MACS_peak_4897	chr3	95658878	157	NM_008562	Mcl1
MACS_peak_3024	chr16	55822535	-397	NM_001159394	Nfkbiz
MACS_peak_1306	chr11	86544544	263	NM_028259	Rps6kb1
MACS_peak_7882	chr9	66946071	-47	NM_026467	Rps27l
MACS_peak_5940	chr5	91402269	725	NM_007568	Btc
MACS_peak_4562	chr2	157278965	-133	NM_019642	Rpn2
MACS_peak_3021	chr16	52031487	-62	NM_001033238	Cblb
MACS_peak_7610	chr8	119558935	-174	NM_019709	Mbtps1
MACS_peak_719	chr10	80292913	482	NM_009091	Rps15
MACS_peak_973	chr11	6528838	-78	NR_045893	Gm11974
MACS_peak_7846	chr9	62811767	-119	NM_010193	Fem1b
MACS_peak_6931	chr7	67950907	-1350	NM_010513	Igf1r
MACS_peak_6466	chr6	86487702	525	NR_040293	2310040G24Rik
MACS_peak_4396	chr2	119742816	479	NM_146125	Itpka
MACS_peak_4211	chr2	38926376	85	NM_010264	Nr6a1
MACS_peak_806	chr10	95564230	-63	NM_027722	Nudt4
MACS_peak_920	chr10	128377521	397	NM_172790	Ankrd52
MACS_peak_3339	chr17	36271718	-285	NM_178281	Trim39
MACS_peak_3274	chr17	30004816	-271	NM_148926	Zfand3
MACS_peak_6823	chr7	29768576	24	NM_023750	Zfp84
MACS_peak_1195	chr11	70647080	-41	NM_024211	Slc25a11
MACS_peak_3418	chr17	56758333	-803	NM_008738	Nrtn
MACS_peak_2936	chr16	21423213	95	NM_001081366	Vps8
MACS_peak_555	chr10	23787328	-119	NM_011295	Rps12
MACS_peak_3290	chr17	32965869	38	NM_153063	Zfp472
MACS_peak_6198	chr5	138171166	696	NM_008568	Mcm7
MACS_peak_2721	chr15	83122668	133	NM_029101	Rrp7a
MACS_peak_1963	chr13	21833361	114	NM_178185	Hist1h2ap
MACS_peak_3781	chr19	4148632	-31	NM_011778	Coro1b
MACS_peak_1970	chr13	23531222	178	NM_153173	Hist1h4h
MACS_peak_2753	chr15	89211655	96	NM_027805	Ppp6r2
MACS_peak_5999	chr5	108694745	516	NM_054071	Fgfrl1
MACS_peak_3862	chr19	8929740	46	NM_144872	Eml3
MACS_peak_3942	chr19	40270755	861	NM_016861	Pdlim1
MACS_peak_7728	chr9	22213936	-76	NR_027981	1810064F22Rik
MACS_peak_7243	chr8	9977818	101	NM_026868	Abhd13
MACS_peak_7482	chr8	88138061	176	NM_172757	Heatr3
MACS_peak_7342	chr8	54530001	-3	NM_029701	Spcs3
MACS_peak_5570	chr4	141147883	-39	NM_172518	Fbxo42
MACS_peak_5565	chr4	139574479	-241	NM_001205173	Iffo2
MACS_peak_4243	chr2	60124933	807	NM_001001182	Baz2b
MACS_peak_8141	chrX	7883970	-274	NM_001083937	Slc35a2
MACS_peak_301	chr1	135313732	5	NM_011590	Timm17a
MACS_peak_2686	chr15	79328486	-115	NM_001199023	Pla2g6
MACS_peak_4829	chr3	88177807	-22	NR_045997	1700113A16Rik
MACS_peak_5836	chr5	44226734	-128	NM_173764	Tapt1
MACS_peak_7960	chr9	101034580	295	NM_025835	Pccb
MACS_peak_3751	chr18	80151186	296	NM_175028	Adnp2
MACS_peak_6385	chr6	50455906	264	NM_001163645	Osbpl3
MACS_peak_7765	chr9	44320321	-39	NM_027909	C2cd2l
MACS_peak_1173	chr11	69671472	951	NM_144958	Eif4a1
MACS_peak_6161	chr5	135689088	-126	NM_008898	Por
MACS_peak_5125	chr4	11322205	-74	NM_001081201	Dpy19l4
MACS_peak_6377	chr6	48841040	-52	NM_023056	Tmem176b
MACS_peak_1068	chr11	51635546	350	NM_025346	Rmnd5b
MACS_peak_5110	chr4	3835674	-74	NM_026147	Rps20
MACS_peak_7218	chr7	143107144	-110	NM_008434	Kcnq1
MACS_peak_6887	chr7	45814553	-237	NM_001112701	Cyth2
MACS_peak_7580	chr8	111094433	-312	NM_198308	Pdpr
MACS_peak_788	chr10	91123987	-24	NM_133668	Slc25a3
MACS_peak_1690	chr12	52603045	-723	NR_045910	1700031P21Rik
MACS_peak_7405	chr8	71396807	-48	NM_026636	Babam1
MACS_peak_4711	chr3	30968986	429	NM_001165954	Phc3
MACS_peak_4533	chr2	154613569	201	NM_199304	Zfp341
MACS_peak_6430	chr6	71908893	-131	NM_027275	Ptcd3
MACS_peak_5963	chr5	100038933	289	NM_016690	Hnrpdl
MACS_peak_7105	chr7	125707814	-62	NM_001081022	D430042O09Rik
MACS_peak_3950	chr19	41830013	43	NM_008043	Frat1
MACS_peak_2996	chr16	37540146	252	NM_001042499	Rabl3
MACS_peak_4623	chr2	168230376	3	NM_010072	Dpm1
MACS_peak_4718	chr3	32529208	-274	NM_024200	Mfn1
MACS_peak_3384	chr17	47695072	-135	NM_144939	Frs3
MACS_peak_5660	chr4	154299971	-76	NM_001112744	Arhgef16
MACS_peak_1628	chr12	4234178	116	NM_134046	Cenpo
MACS_peak_7919	chr9	82975634	-145	NM_001081216	Phip
MACS_peak_875	chr10	120979452	-122	NM_001081193	Lemd3
MACS_peak_2180	chr13	98890469	573	NM_001048267	Tnpo1
MACS_peak_1742	chr12	71137102	254	NM_001163378	2700049A03Rik
MACS_peak_2337	chr14	47188867	535	NM_008102	Gch1
MACS_peak_5704	chr5	5749299	18	NM_027399	Steap1
MACS_peak_5444	chr4	129600601	47	NM_018799	Eif3i
MACS_peak_4880	chr3	94658860	-54	NM_011656	Tuft1
MACS_peak_5209	chr4	46452357	1240	NM_130889	Anp32b
MACS_peak_6673	chr6	146642508	-71	NM_025315	Med21
MACS_peak_5058	chr3	137918755	200	NM_019920	Lamtor3
MACS_peak_8193	chrX	98937857	76	NM_207633	Yipf6
MACS_peak_3231	chr17	26201333	17	NM_008113	Arhgdig
MACS_peak_2082	chr13	55445172	-162	NM_011938	Grk6
MACS_peak_3320	chr17	35121241	206	NM_009975	Csnk2b
MACS_peak_4885	chr3	94975111	380	NM_175356	Pi4kb
MACS_peak_8185	chrX	77510851	-376	NM_020601	Tbl1x
MACS_peak_7138	chr7	127614948	-515	NM_177226	Zfp629
MACS_peak_4653	chr2	180042605	122	NM_178750	Ss18l1
MACS_peak_4403	chr2	120731278	239	NM_026891	Cdan1
MACS_peak_2860	chr16	5256023	-67	NM_027446	Fam86
MACS_peak_5194	chr4	43442346	69	NM_011571	Tesk1
MACS_peak_9	chr1	9545364	-44	NM_021511	Rrs1
MACS_peak_2052	chr13	47105980	241	NM_025900	Dek
MACS_peak_5473	chr4	132884016	442	NM_133887	Stx12
MACS_peak_4263	chr2	70825649	-169	NM_172664	Tlk1
MACS_peak_3684	chr18	61176989	60	NM_178277	Hmgxb3
MACS_peak_4768	chr3	58576940	282	NM_001040396	2810407C02Rik
MACS_peak_6751	chr7	19508755	26	NM_025960	Trappc6a
MACS_peak_3788	chr19	4439360	37	NR_045990	A930001C03Rik
MACS_peak_3213	chr17	24850269	33	NM_023480	Fahd1
MACS_peak_4540	chr2	155276765	401	NR_046364	Map1lc3a
MACS_peak_3330	chr17	35837551	750	NM_011655	Tubb5
MACS_peak_1717	chr12	59131331	-122	NM_001165253	Ctage5
MACS_peak_3873	chr19	10949071	195	NM_023731	Ccdc86
MACS_peak_5109	chr3	158036543	96	NM_001093752	Srsf11
MACS_peak_1273	chr11	79711203	-766	NR_029579	Mir193
MACS_peak_5076	chr3	144720416	-93	NM_019464	Sh3glb1
MACS_peak_5240	chr4	59783936	-81	NM_001013577	Inip
MACS_peak_1669	chr12	32953863	-74	NR_044986	4933406C10Rik
MACS_peak_6795	chr7	27674632	-29	NM_198417	C030039L03Rik
MACS_peak_6111	chr5	124710235	-1973	NM_011596	Atp6v0a2
MACS_peak_7367	chr8	68794064	110	NM_027590	Ints10
MACS_peak_7694	chr9	13749327	146	NR_024025	Mtmr2
MACS_peak_7200	chr7	141276840	-54	NM_001114322	Cdhr5
MACS_peak_8063	chr9	119402141	-360	NM_007397	Acvr2b
MACS_peak_5608	chr4	148626689	307	NM_145556	Tardbp
MACS_peak_4171	chr2	32451483	-13	NM_146118	Slc25a25
MACS_peak_250	chr1	119837444	-373	NM_019933	Ptpn4
MACS_peak_6215	chr5	140389281	-34	NM_172277	Snx8
MACS_peak_341	chr1	155158614	-89	NM_021433	Stx6
MACS_peak_465	chr1	185204199	31	NM_001163754	Rab3gap2
MACS_peak_2372	chr14	54686651	280	NM_001085473	Acin1
MACS_peak_6513	chr6	100287236	122	NM_019743	Rybp
MACS_peak_2942	chr16	22265402	527	NM_009186	Tra2b
MACS_peak_5132	chr4	14864157	-62	NM_028264	Tmem55a
MACS_peak_6990	chr7	97371564	-53	NM_199035	Alg8
MACS_peak_4466	chr2	132578299	-51	NM_001042671	Gpcpd1
MACS_peak_1834	chr12	98628145	-39	NM_178914	Spata7
MACS_peak_5247	chr4	62965385	-189	NM_028326	Zfp618
MACS_peak_7708	chr9	20651624	-506	NM_023371	Pin1
MACS_peak_3488	chr17	83514056	277	NM_009187	Cox7a2l
MACS_peak_2519	chr14	118938080	148	NM_008929	Dnajc3
MACS_peak_6666	chr6	143167211	-19	NM_029250	Etnk1
MACS_peak_7392	chr8	70610086	-1772	NM_133772	Ssbp4
MACS_peak_5189	chr4	43010433	-132	NM_053081	Fancg
MACS_peak_5291	chr4	89310656	376	NM_007670	Cdkn2b
MACS_peak_4287	chr2	75659454	164	NR_033513	Gm6793
MACS_peak_3883	chr19	17393914	-129	NM_019437	Rfk
MACS_peak_5422	chr4	126468703	-282	NM_153403	Ago1
MACS_peak_5650	chr4	152297569	355	NM_133788	Icmt
MACS_peak_5397	chr4	122886547	-666	NM_007598	Cap1
MACS_peak_7273	chr8	22398642	-21	NM_181325	Slc25a15
MACS_peak_2766	chr15	96460613	230	NM_028148	Scaf11
MACS_peak_5834	chr5	43782414	-265	NM_178729	Fbxl5
MACS_peak_4321	chr2	90847178	23	NM_019758	Mtch2
MACS_peak_3319	chr17	35089230	-61	NM_178592	Abhd16a
MACS_peak_6348	chr6	38876240	-50	NM_010433	Hipk2
MACS_peak_3134	chr17	6106828	-2	NM_001103181	Tulp4
MACS_peak_4786	chr3	65957648	577	NM_019937	Ccnl1
MACS_peak_7520	chr8	104443124	-77	NM_001013380	Dync1li2
MACS_peak_1523	chr11	115491775	39	NM_015807	Nt5c
MACS_peak_925	chr10	128498804	-119	NM_172259	Myl6b
MACS_peak_497	chr1	193301792	-202	NM_008484	Lamb3
MACS_peak_3340	chr17	36837293	152	NM_001025599	Trim26
MACS_peak_5239	chr4	59626506	179	NM_001015681	E130308A19Rik
MACS_peak_4766	chr3	58414762	-927	NM_001081229	Tsc22d2
MACS_peak_3383	chr17	47688022	364	NM_025365	Tomm6
MACS_peak_3745	chr18	76944421	3	NM_001039201	Hdhd2
MACS_peak_2215	chr13	108214565	161	NM_029001	Elovl7
MACS_peak_5401	chr4	123411998	-87	NM_001167918	D830031N03Rik
MACS_peak_983	chr11	17257796	178	NM_020558	C1d
MACS_peak_5143	chr4	21848364	84	NR_028384	4930528A17Rik
MACS_peak_7825	chr9	57765507	353	NM_007713	Clk3
MACS_peak_3180	chr17	15826704	-118	NM_178615	Rgmb
MACS_peak_2850	chr16	4684293	223	NM_001135112	Dnaja3
MACS_peak_832	chr10	111473354	162	NM_015781	Nap1l1
MACS_peak_6692	chr7	3694116	-392	NM_024168	Tsen34
MACS_peak_760	chr10	81704817	-8	NM_001243067	Zfp433
MACS_peak_3200	chr17	24163637	96	NM_172935	Amdhd2
MACS_peak_1890	chr12	110737912	-37	NM_027149	Wdr20a
MACS_peak_6688	chr7	3290372	-183	NM_016969	Myadm
MACS_peak_5387	chr4	120287754	-493	NM_194060	Foxo6
MACS_peak_4093	chr2	20969090	216	NR_033225	Gm13375
MACS_peak_2100	chr13	59585647	314	NM_030153	Naa35
MACS_peak_1048	chr11	48800080	-280	NM_008143	Gnb2l1
MACS_peak_6960	chr7	80947884	-334	NM_019951	Sec11a
MACS_peak_3215	chr17	24936968	9	NM_001163448	Mapk8ip3
MACS_peak_2034	chr13	41605695	-521	NM_001163572	Tmem170b
MACS_peak_7317	chr8	41016322	-1146	NR_015457	B430010I23Rik
MACS_peak_125	chr1	64121977	-588	NM_033563	Klf7
MACS_peak_4178	chr2	32775881	60	NM_178595	Ptrh1
MACS_peak_947	chr11	3914042	622	NM_153142	Slc35e4
MACS_peak_4900	chr3	95819398	-445	NM_001081293	Rprd2
MACS_peak_3837	chr19	6941646	-139	NM_001177362	Gpr137
MACS_peak_6982	chr7	92561505	356	NM_001162918	Ccdc90b
MACS_peak_2380	chr14	55591690	-100	NM_194346	Rnf31
MACS_peak_5344	chr4	109406609	-491	NM_153392	Ttc39a
MACS_peak_3626	chr18	37935624	-213	NM_007858	Diap1
MACS_peak_2930	chr16	20548591	-12	NM_013852	Abcf3
MACS_peak_104	chr1	57406841	-167	NM_001037742	Tyw5
MACS_peak_262	chr1	128417027	389	NM_177445	Dars
MACS_peak_7419	chr8	72443796	-18	NM_028500	Calr3
MACS_peak_6114	chr5	125179536	-322	NM_011424	Ncor2
MACS_peak_3782	chr19	4163309	-64	NM_021485	Rps6kb2
MACS_peak_5027	chr3	127553578	89	NM_197997	4930422G04Rik
MACS_peak_4280	chr2	73386690	-292	NM_001080707	Gpr155
MACS_peak_8012	chr9	108567227	115	NM_023247	Ndufaf3
MACS_peak_1441	chr11	102087456	1059	NM_016695	Mpp2
MACS_peak_5156	chr4	33031236	87	NR_036602	4933421O10Rik
MACS_peak_7660	chr8	124020907	402	NM_133966	Taf5l
MACS_peak_5890	chr5	66620325	-1508	NM_001201414	Apbb2
MACS_peak_2494	chr14	101653717	-250	NM_016723	Uchl3
MACS_peak_6258	chr5	146231213	-462	NM_153599	Cdk8
MACS_peak_1159	chr11	68852650	481	NM_023668	Ndel1
MACS_peak_6200	chr5	138280477	-32	NM_016964	Stag3
MACS_peak_2910	chr16	17508893	-78	NM_025808	Lztr1
MACS_peak_7431	chr8	78821162	-10	NM_030145	Lsm6
MACS_peak_454	chr1	181842315	86	NM_133815	Lbr
MACS_peak_7300	chr8	33599554	-67	NM_017374	Ppp2cb
MACS_peak_4931	chr3	97658381	169	NM_182997	Prkab2
MACS_peak_4438	chr2	127270201	-28	NM_139308	Stard7
MACS_peak_3426	chr17	57249741	290	NM_001242389	Trip10
MACS_peak_4023	chr19	55315831	201	NM_025883	Zdhhc6
MACS_peak_7329	chr8	46552094	25	NM_027973	Mlf1ip
MACS_peak_8101	chr9	123679019	-187	NM_139142	Slc6a20a
MACS_peak_8088	chr9	122294173	201	NM_133979	Ano10
MACS_peak_910	chr10	128035943	597	NM_001113199	Naca
MACS_peak_2501	chr14	103650292	49	NM_198014	Slain1
MACS_peak_8035	chr9	111118201	90	NM_001164838	Lrrfip2
MACS_peak_565	chr10	29313263	97	NM_001110195	Echdc1
MACS_peak_7096	chr7	122970335	124	NR_045614	4930413G21Rik
MACS_peak_6775	chr7	25237937	-86	NM_001031667	Gsk3a
MACS_peak_6187	chr5	137533355	-126	NM_010312	Gnb2
MACS_peak_5457	chr4	130663078	-281	NM_030722	Pum1
MACS_peak_2314	chr14	32085565	100	NM_172254	Dph3
MACS_peak_7043	chr7	105811298	-211	NM_025301	Mrpl17
MACS_peak_5757	chr5	29735979	-43	NR_028426	Gm5129
MACS_peak_3295	chr17	33909276	-98	NR_045146	BC051226
MACS_peak_5614	chr4	149137583	17	NM_027263	Apitd1
MACS_peak_7421	chr8	72492608	6	NM_177766	Slc35e1
MACS_peak_5717	chr5	20882194	-70	NM_172992	Phtf2
MACS_peak_8029	chr9	110408318	-108	NM_001081043	Ptpn23
MACS_peak_7207	chr7	141475388	152	NM_053082	Tspan4
MACS_peak_2787	chr15	99252054	-93	NM_016766	Mcrs1
MACS_peak_2306	chr14	30626137	71	NM_011103	Prkcd
MACS_peak_2755	chr15	89429707	220	NR_037154	Chkb
MACS_peak_97	chr1	55131292	47	NM_025283	Mob4
MACS_peak_4969	chr3	105959377	-121	NM_027432	Wdr77
MACS_peak_6458	chr6	83831328	413	NM_146169	Paip2b
MACS_peak_6039	chr5	115272028	867	NM_016698	Rnf10
MACS_peak_3569	chr18	14783296	51	NM_001100449	Taf4b
MACS_peak_6097	chr5	123720745	299	NM_027494	Zcchc8
MACS_peak_6613	chr6	127152215	-1167	NM_009829	Ccnd2
MACS_peak_1131	chr11	60699588	-102	NM_001159405	Llgl1
MACS_peak_7238	chr8	4325470	260	NR_033527	Ccl25
MACS_peak_8022	chr9	109876160	581	NM_007658	Cdc25a
MACS_peak_3720	chr18	73572785	80	NM_001039214	Mex3c
MACS_peak_2378	chr14	55479110	352	NM_030686	Dhrs4
MACS_peak_2659	chr15	76119262	933	NM_144848	Eppk1
MACS_peak_583	chr10	39960326	-173	NM_001173500	G630090E17Rik
MACS_peak_4773	chr3	60501747	495	NM_001253708	Mbnl1
MACS_peak_1648	chr12	17266641	46	NM_027959	Pdia6
MACS_peak_977	chr11	8663981	554	NM_001083587	Tns3
MACS_peak_1793	chr12	83632129	-105	NM_027349	Rbm25
MACS_peak_1115	chr11	59163749	-4	NM_173785	Iba57
MACS_peak_59	chr1	37890483	-70	NM_027098	Mrpl30
MACS_peak_1379	chr11	97362405	-146	NM_138657	Socs7
MACS_peak_6054	chr5	117116178	-185	NM_178622	Suds3
MACS_peak_623	chr10	58255365	-161	NM_027375	Gcc2
MACS_peak_6997	chr7	98361488	-160	NM_001168539	Tsku
MACS_peak_4956	chr3	103914428	308	NM_172684	Rsbn1
MACS_peak_1578	chr11	119913843	33	NM_001085498	Chmp6
MACS_peak_4055	chr2	3512970	-95	NM_177647	Cdnf
MACS_peak_4733	chr3	37640338	388	NM_011896	Spry1
MACS_peak_1769	chr12	79028972	-191	NM_181073	Plekhh1
MACS_peak_6033	chr5	115011372	-152	NM_029012	Sppl3
MACS_peak_8139	chrX	7740622	702	NM_207202	Ccdc120
MACS_peak_3508	chr17	86166880	-905	NM_011104	Prkce
MACS_peak_2642	chr15	73090697	285	NM_053068	Chrac1
MACS_peak_4729	chr3	36571858	138	NM_009828	Ccna2
MACS_peak_5003	chr3	119783022	366	NM_019550	Ptbp2
MACS_peak_956	chr11	4987103	279	NM_007454	Ap1b1
MACS_peak_839	chr10	112928940	86	NM_001033474	Atxn7l3b
MACS_peak_4646	chr2	174110361	10	NM_213733	Npepl1
MACS_peak_592	chr10	40883607	73	NM_031877	Wasf1
MACS_peak_6079	chr5	121848954	-74	NM_175474	Fam109a
MACS_peak_2538	chr14	122983489	-228	NM_028651	Tmtc4
MACS_peak_5330	chr4	107803473	1214	NM_001080926	Lrp8
MACS_peak_1450	chr11	102556281	-123	NM_001159492	Gpatch8
MACS_peak_6270	chr5	147430597	17	NM_028291	Pan3
MACS_peak_6533	chr6	113077532	-107	NM_028385	Setd5
MACS_peak_3583	chr18	31759636	-188	NM_153515	Ammecr1l
MACS_peak_3407	chr17	56256446	-347	NM_010192	Fem1a
MACS_peak_6319	chr6	29467974	191	NM_025381	Atp6v1f
MACS_peak_2166	chr13	95525361	-121	NM_007974	F2rl1
MACS_peak_4843	chr3	89214266	69	NM_001161824	Mtx1
MACS_peak_6013	chr5	112276388	-319	NM_009419	Tpst2
MACS_peak_8220	chrX	162829455	-56	NM_178935	Txlng
MACS_peak_7129	chr7	127260842	-175	NM_023203	Dctpp1
MACS_peak_6251	chr5	145140120	-31	NM_001033313	Pdap1
MACS_peak_3644	chr18	44828781	116	NM_001163013	Ythdc2
MACS_peak_8108	chr9	124423097	-159	NR_027950	4930526I15Rik
MACS_peak_5075	chr3	144570177	39	NM_011828	Hs2st1
MACS_peak_4158	chr2	30982322	43	NM_028846	Usp20
MACS_peak_1011	chr11	23633304	327	NM_027860	0610010F05Rik
MACS_peak_1600	chr11	120713908	-45	NM_153545	Lrrc45
MACS_peak_6899	chr7	48788981	-22	NM_028031	Zdhhc13
MACS_peak_3703	chr18	66002676	-41	NM_001172062	Lman1
MACS_peak_2953	chr16	30009728	1061	NR_033631	4632428C04Rik
MACS_peak_2326	chr14	40966658	149	NM_145928	Tspan14
MACS_peak_1310	chr11	86807789	-129	NM_026191	Dhx40
MACS_peak_4915	chr3	96451522	784	NM_001256181	BC107364
MACS_peak_6499	chr6	94283751	153	NM_010367	Magi1
MACS_peak_3177	chr17	15705538	571	NM_007690	Chd1
MACS_peak_7379	chr8	70042688	46	NM_001167939	Mau2
MACS_peak_5880	chr5	65391485	-12	NM_024471	Lias
MACS_peak_7983	chr9	106685706	-39	NM_011573	Tex264
MACS_peak_2723	chr15	83171795	413	NM_029787	Cyb5r3
MACS_peak_8082	chr9	121710349	-40	NM_026794	Deb1
MACS_peak_65	chr1	39900842	-71	NM_001252202	Map4k4
MACS_peak_3969	chr19	44106923	554	NM_007700	Chuk
MACS_peak_2663	chr15	76351704	410	NM_026859	Maf1
MACS_peak_2900	chr16	17132161	222	NM_022324	Sdf2l1
MACS_peak_4606	chr2	166996365	-87	NM_001109905	Stau1
MACS_peak_324	chr1	151500833	-10	NM_011277	Rnf2
MACS_peak_7709	chr9	20878143	1567	NM_145154	Angptl6
MACS_peak_6965	chr7	81829175	256	NM_146193	Btbd1
MACS_peak_5285	chr4	88094663	33	NM_001081184	Focad
MACS_peak_1731	chr12	69582986	42	NM_001033236	Mettl21d
MACS_peak_5554	chr4	138913804	143	NM_028453	Otud3
MACS_peak_3889	chr19	21272344	66	NM_009551	Zfand5
MACS_peak_2632	chr15	61985486	145	NM_001177352	Myc
MACS_peak_62	chr1	39478836	-89	NM_018775	Tbc1d8
MACS_peak_7543	chr8	105900527	53	NM_173432	Pskh1
MACS_peak_4294	chr2	76648112	-118	NM_011871	Prkra
MACS_peak_532	chr10	17722525	-703	NM_010828	Cited2
MACS_peak_23	chr1	16519572	-270	NM_001111272	Stau2
MACS_peak_5337	chr4	108619956	0	NM_177045	Cc2d1b
MACS_peak_3056	chr16	78376103	654	NR_002700	Gm7334
MACS_peak_2205	chr13	104109472	142	NM_029447	Nln
MACS_peak_4017	chr19	53529003	-315	NM_001085390	Dusp5
MACS_peak_4700	chr3	20057900	89	NM_009210	Hltf
MACS_peak_1739	chr12	70937971	114	NM_019785	Actr10
MACS_peak_5987	chr5	106964786	464	NM_009863	Cdc7
MACS_peak_5417	chr4	126202877	-167	NM_146153	Thrap3
MACS_peak_7146	chr7	127903955	-118	NM_009739	Bckdk
MACS_peak_6819	chr7	29281840	137	NM_001082548	Spint2
MACS_peak_2191	chr13	100616992	-21	NM_001038602	Marveld2
MACS_peak_2002	chr13	32849525	1660	NM_025429	Serpinb1a
MACS_peak_3309	chr17	34837011	-8	NM_033613	Dom3z
MACS_peak_1394	chr11	98587315	-70	NM_025661	Ormdl3
MACS_peak_1270	chr11	79254399	296	NM_019653	Wsb1
MACS_peak_3797	chr19	5024004	-2	NM_007854	Slc29a2
MACS_peak_1477	chr11	106256111	-74	NM_008950	Psmc5
MACS_peak_2803	chr15	100615387	-275	NM_011873	Dazap2
MACS_peak_7952	chr9	98296968	385	NM_144533	Nmnat3
MACS_peak_1670	chr12	33147699	13	NM_028139	Atxn7l1
MACS_peak_1291	chr11	83473252	144	NM_027427	Taf15
MACS_peak_8221	chrX	163958632	34	NM_009453	Zrsr2
MACS_peak_1387	chr11	98026970	46	NM_009078	Rpl19
MACS_peak_3718	chr18	70530576	-255	NM_011972	Poli
MACS_peak_7595	chr8	114439606	-46	NM_019573	Wwox
MACS_peak_5752	chr5	29378608	-218	NM_020295	Lmbr1
MACS_peak_5713	chr5	17776764	71	NR_039569	Mir5109
MACS_peak_1166	chr11	69395946	155	NM_030083	Lsmd1
MACS_peak_853	chr10	117063615	199	NM_007636	Cct2
MACS_peak_1400	chr11	98863551	-47	NM_197940	Wipf2
MACS_peak_293	chr1	134455536	-19	NM_153128	Klhl12
MACS_peak_4360	chr2	104743244	-443	NM_144804	Depdc7
MACS_peak_1581	chr11	120099061	127	NM_001110242	1810043H04Rik
MACS_peak_5170	chr4	40722886	-31	NR_029594	Mir207
MACS_peak_7478	chr8	85554886	385	NM_019794	Dnaja2
MACS_peak_5899	chr5	72868174	274	NM_001113461	Tec
MACS_peak_1254	chr11	77893907	-35	NM_008952	Pipox
MACS_peak_3076	chr16	90284023	402	NM_178923	Scaf4
MACS_peak_2690	chr15	79441733	324	NM_013767	Csnk1e
MACS_peak_1684	chr12	44210308	-240	NM_013760	Dnajb9
MACS_peak_3711	chr18	67933989	732	NM_172631	Ldlrad4
MACS_peak_2107	chr13	63431383	362	NM_007985	Fancc
MACS_peak_7943	chr9	96119232	-197	NM_177352	Gk5
MACS_peak_6279	chr5	149184636	76	NM_001115149	Uspl1
MACS_peak_4684	chr3	9004079	436	NM_009412	Tpd52
MACS_peak_8151	chrX	18163386	719	NM_009483	Kdm6a
MACS_peak_2843	chr16	4420441	-854	NM_009624	Adcy9
MACS_peak_3695	chr18	64488868	198	NM_007998	Fech
MACS_peak_4703	chr3	22076435	-217	NM_030732	Tbl1xr1
MACS_peak_1505	chr11	109651053	104	NM_021880	Prkar1a
MACS_peak_1228	chr11	75588111	3	NM_008850	Pitpna
MACS_peak_215	chr1	92910987	162	NM_181405	Rnpepl1
MACS_peak_378	chr1	166409727	101	NM_175170	Pogk
MACS_peak_4078	chr2	11602996	203	NM_152824	Rbm17
MACS_peak_4456	chr2	130906472	-24	NM_009730	Atrn
MACS_peak_2812	chr15	101283950	-351	NM_026566	9430023L20Rik
MACS_peak_3478	chr17	80128364	893	NM_176963	Galm
MACS_peak_7778	chr9	44920701	41	NM_013795	Atp5l
MACS_peak_7062	chr7	112225877	41	NM_001193305	Mical2
MACS_peak_5180	chr4	41314779	122	NM_026893	Dcaf12
MACS_peak_3978	chr19	45047634	58	NM_001178012	Sfxn3
MACS_peak_599	chr10	42501746	-308	NM_017472	Snx3
MACS_peak_1423	chr11	101170947	355	NM_146030	Plekhh3
MACS_peak_4123	chr2	26445556	-340	NM_153125	Sec16a
MACS_peak_8045	chr9	114781970	23	NM_133978	Cmtm7
MACS_peak_175	chr1	80340308	122	NM_016716	Cul3
MACS_peak_186	chr1	86303393	172	NM_145222	B3gnt7
MACS_peak_3669	chr18	56707439	-374	NM_010721	Lmnb1
MACS_peak_3377	chr17	47436475	-164	NM_145489	AI661453
MACS_peak_5643	chr4	152009056	165	NM_001033352	Klhl21
MACS_peak_727	chr10	80578067	-771	NM_078477	Klf16
MACS_peak_681	chr10	75517569	-247	NM_175133	Gucd1
MACS_peak_415	chr1	172500924	678	NM_178598	Tagln2
MACS_peak_5722	chr5	21701775	-430	NM_178728	Napepld
MACS_peak_87	chr1	52630629	-76	NR_024590	Tmem194b
MACS_peak_5232	chr4	57956188	223	NM_011660	Txn1
MACS_peak_42	chr1	36068858	458	NM_015818	Hs6st1
MACS_peak_7776	chr9	44799503	-287	NM_027865	Tmem25
MACS_peak_883	chr10	121739712	-225	NM_173022	BC048403
MACS_peak_2240	chr13	115101991	-27	NM_001033228	Itga1
MACS_peak_3996	chr19	46962364	-13	NR_028353	Nt5c2
MACS_peak_6523	chr6	108659722	-907	NM_011498	Bhlhe40
MACS_peak_7696	chr9	14276106	-195	NM_030261	Sesn3
MACS_peak_5599	chr4	147868540	179	NM_001025365	Miip
MACS_peak_6802	chr7	28350671	-18	NM_013647	Rps16
MACS_peak_3402	chr17	56036704	-67	NM_001252471	Sh3gl1
MACS_peak_6810	chr7	28810830	-60	NM_177301	Hnrnpl
MACS_peak_765	chr10	82699328	321	NM_001081218	Hcfc2
MACS_peak_1550	chr11	116335688	-334	NM_008240	Foxj1
MACS_peak_7166	chr7	131410682	81	NM_025826	Acadsb
MACS_peak_3223	chr17	25833227	134	NM_019719	Stub1
MACS_peak_1431	chr11	101552435	-219	NM_001252222	Nbr1
MACS_peak_5081	chr3	145938208	176	NM_025555	2410004B18Rik
MACS_peak_618	chr10	54075087	709	NM_008548	Man1a
MACS_peak_549	chr10	21295936	-43	NM_001042593	Hbs1l
MACS_peak_4797	chr3	75956837	-6	NM_175193	Golim4
MACS_peak_1382	chr11	97744953	-249	NM_054051	Pip4k2b
MACS_peak_2463	chr14	75786522	515	NM_026232	Slc25a30
MACS_peak_493	chr1	193130271	-20	NM_145415	Diexf
MACS_peak_7440	chr8	81014868	38	NM_027554	Usp38
MACS_peak_5675	chr4	155654804	-1420	NM_011985	Mmp23
MACS_peak_1822	chr12	87266590	-138	NM_146036	Ahsa1
MACS_peak_2733	chr15	85037076	14	NM_133750	Fam118a
MACS_peak_6856	chr7	38271405	-57	NM_025390	Pop4
MACS_peak_2928	chr16	20516834	-230	NM_007889	Dvl3
MACS_peak_3754	chr18	80256323	17	NM_001164423	Pqlc1
MACS_peak_2088	chr13	55692910	-214	NM_181278	B230219D22Rik
MACS_peak_434	chr1	179668120	-111	NM_178653	Sccpdh
MACS_peak_6890	chr7	46030069	217	NM_018795	Abcc6
MACS_peak_6444	chr6	81965870	79	NM_026490	Mrpl19
MACS_peak_6922	chr7	64287510	-160	NM_172742	Mtmr10
MACS_peak_7461	chr8	84237192	-150	NM_172503	Zswim4
MACS_peak_5533	chr4	136310832	-144	NM_028871	Hnrnpr
MACS_peak_1937	chr13	8871296	-254	NM_172445	Wdr37
MACS_peak_49	chr1	36557240	1141	NM_001126047	Sema4c
MACS_peak_5787	chr5	32863591	-130	NM_177786	Depdc5
MACS_peak_5106	chr3	157925170	-107	NM_145953	Cth
MACS_peak_5179	chr4	41275461	-326	NM_026872	Ubap2
MACS_peak_2060	chr13	49653034	-44	NM_001271397	Nol8
MACS_peak_3007	chr16	44173305	-92	NM_001029889	Gm608
MACS_peak_7925	chr9	88482880	-483	NM_019796	Syncrip
MACS_peak_1888	chr12	110591802	428	NR_033340	B930059L03Rik
MACS_peak_4997	chr3	116595042	34	NM_028349	Sass6
MACS_peak_3392	chr17	50509423	-124	NM_013880	Plcl2
MACS_peak_2602	chr15	44428023	-88	NM_175009	Eny2
MACS_peak_824	chr10	108332562	373	NM_054056	Pawr
MACS_peak_6003	chr5	110176836	135	NM_008146	Golga3
MACS_peak_7091	chr7	122067072	-9	NM_026140	Ears2
MACS_peak_5627	chr4	150087273	-230	NM_177366	Gpr157
MACS_peak_4189	chr2	34754490	742	NM_025709	Gapvd1
MACS_peak_4669	chr2	181497321	68	NM_025482	Tpd52l2
MACS_peak_1755	chr12	75596128	72	NM_012024	Ppp2r5e
MACS_peak_7788	chr9	46282967	-45	NM_146000	Bud13
MACS_peak_3619	chr18	36515856	-51	NM_010415	Hbegf
MACS_peak_6223	chr5	142401684	187	NM_199068	Foxk1
MACS_peak_7802	chr9	53248049	63	NM_029936	Ddx10
MACS_peak_272	chr1	132008047	442	NM_007923	Elk4
MACS_peak_1023	chr11	31671957	-95	NM_001024919	Bod1
MACS_peak_1120	chr11	59809934	105	NM_001271356	Flcn
MACS_peak_3412	chr17	56462202	19	NM_001252456	Ptprs
MACS_peak_4713	chr3	30995749	-22	NM_008857	Prkci
MACS_peak_6211	chr5	139484427	64	NM_133349	Zfand2a
MACS_peak_5308	chr4	99194070	-77	NM_001145967	Atg4c
MACS_peak_4744	chr3	41565091	211	NM_001130186	Phf17
MACS_peak_8191	chrX	94725110	541	NM_001081473	Zxdb
MACS_peak_3793	chr19	4756513	-12	NM_025717	Rbm4b
MACS_peak_7073	chr7	116093306	-74	NM_019772	1110004F10Rik
MACS_peak_5576	chr4	141538694	-97	NM_019763	Spen
MACS_peak_1954	chr13	21402620	135	NM_001145778	Zkscan3
MACS_peak_2474	chr14	78849304	126	NM_173758	Vwa8
MACS_peak_7526	chr8	105254288	863	NM_178879	B3gnt9
MACS_peak_7828	chr9	58253194	30	NM_026942	Stoml1
MACS_peak_7402	chr8	70897526	-83	NM_029751	Rpl18a
MACS_peak_157	chr1	74901089	-368	NR_029876	Mir375
MACS_peak_8177	chrX	73716355	-180	NM_012060	Bcap31
MACS_peak_1968	chr13	23423828	38	NM_013924	Abt1
MACS_peak_3370	chr17	46752232	-20	NM_028065	Cnpy3
MACS_peak_4895	chr3	95434381	-9	NM_009709	Arnt
MACS_peak_5169	chr4	40702942	-26	NM_025545	Aptx
MACS_peak_3794	chr19	4811666	-32	NM_019869	Rbm14
MACS_peak_3854	chr19	8742143	340	NM_019829	Stx5a
MACS_peak_1014	chr11	26593550	370	NM_027260	Vrk2
MACS_peak_3693	chr18	63692339	20	NM_016792	Txnl1
MACS_peak_735	chr10	80798201	425	NM_023900	Plekhj1
MACS_peak_2077	chr13	55152976	158	NM_008011	Fgfr4
MACS_peak_5031	chr3	127895878	445	NM_027482	5730508B09Rik
MACS_peak_1639	chr12	9029690	-307	NM_029321	Ttc32
MACS_peak_2369	chr14	54575770	1891	NM_010590	Ajuba
MACS_peak_2824	chr15	102518231	39	NM_009319	Tarbp2
MACS_peak_6420	chr6	70792158	17	NM_009075	Rpia
MACS_peak_5199	chr4	44168317	-34	NM_001038993	Rnf38
MACS_peak_5442	chr4	129461582	-97	NM_133889	Bsdc1
MACS_peak_3550	chr18	10030010	139	NM_021522	Usp14
MACS_peak_7763	chr9	44234106	-60	NM_007619	Cbl
MACS_peak_332	chr1	153332775	11	NM_010683	Lamc1
MACS_peak_1175	chr11	69758717	-494	NM_009089	Polr2a
MACS_peak_3864	chr19	8966944	-97	NM_026007	Eef1g
MACS_peak_7505	chr8	94601960	19	NM_026274	Rspry1
MACS_peak_2969	chr16	31948455	66	NR_027897	0610012G03Rik
MACS_peak_4655	chr2	180119571	205	NM_144500	Osbpl2
MACS_peak_1920	chr12	116263041	-16	NM_146039	Wdr60
MACS_peak_4029	chr19	56548802	541	NM_025811	Nhlrc2
MACS_peak_7136	chr7	127513080	-211	NR_024331	1700008J07Rik
MACS_peak_3832	chr19	6340783	-467	NM_009006	Map4k2
MACS_peak_1709	chr12	55492124	523	NM_010907	Nfkbia
MACS_peak_899	chr10	127311641	145	NM_001003913	Mars
MACS_peak_2250	chr13	119690288	-174	NM_145942	Hmgcs1
MACS_peak_3333	chr17	35897216	162	NM_001033630	2310061I04Rik
MACS_peak_2918	chr16	18248894	11	NM_001080999	Trmt2a
MACS_peak_6886	chr7	45526222	46	NM_008654	Ppp1r15a
MACS_peak_1442	chr11	102185195	61	NM_172947	Lsm12
MACS_peak_5730	chr5	24100663	73	NM_026448	Klhl7
MACS_peak_5690	chr4	156109920	-78	NM_177205	9430015G10Rik
MACS_peak_2532	chr14	122105032	1942	NR_015586	A330035P11Rik
MACS_peak_5284	chr4	88033146	261	NM_027326	Mllt3
MACS_peak_5621	chr4	149737950	84	NM_001025106	Tmem201
MACS_peak_4374	chr2	115581640	-76	NM_207264	BC052040
MACS_peak_4826	chr3	88043129	21	NM_025663	Gpatch4
MACS_peak_7801	chr9	51009111	-38	NM_178710	Sik2
MACS_peak_7020	chr7	100932272	-111	NM_001081116	Arhgef17
MACS_peak_3241	chr17	26932683	-444	NM_009343	Phf1
MACS_peak_7049	chr7	109960309	113	NM_021494	Dennd5a
MACS_peak_160	chr1	75142811	25	NM_170755	Fam134a
MACS_peak_7284	chr8	25754487	-207	NM_028102	Ddhd2
MACS_peak_1005	chr11	22860053	283	NM_001169114	B3gnt2
MACS_peak_2286	chr14	21848566	344	NM_026965	Comtd1
MACS_peak_2866	chr16	8830845	745	NM_001081400	1810013L24Rik
MACS_peak_2872	chr16	11066225	-73	NM_009223	Snn
MACS_peak_5231	chr4	57300709	1128	NM_011207	Ptpn3
MACS_peak_557	chr10	24149325	8	NM_016797	Stx7
MACS_peak_3329	chr17	35821530	-183	NM_133662	Ier3
MACS_peak_6693	chr7	4136962	-36	NR_033548	D030047H15Rik
MACS_peak_6368	chr6	47813471	41	NM_009787	Pdia4
MACS_peak_7474	chr8	85060316	197	NM_026791	Fbxw9
MACS_peak_1533	chr11	115814674	-65	NM_029557	Tsen54
MACS_peak_1542	chr11	116030455	133	NM_172569	Unk
MACS_peak_4248	chr2	62646218	37	NM_027835	Ifih1
MACS_peak_1528	chr11	115612855	114	NM_001243584	Mif4gd
MACS_peak_2319	chr14	34310682	-45	NM_008133	Glud1
MACS_peak_2704	chr15	81400067	-121	NM_177310	Xpnpep3
MACS_peak_645	chr10	61680520	199	NM_009120	Sar1a
MACS_peak_4657	chr2	180256910	-469	NM_025587	Rps21
MACS_peak_6671	chr6	145932979	-1168	NM_010656	Sspn
MACS_peak_251	chr1	120121382	195	NM_001172074	3110009E18Rik
MACS_peak_4040	chr19	60226809	-112	NM_029648	D19Ertd737e
MACS_peak_429	chr1	178405557	-324	NM_026626	Efcab2
MACS_peak_1947	chr13	14613014	23	NM_029271	Mrpl32
MACS_peak_2150	chr13	90923095	-27	NM_024175	Rps23
MACS_peak_5173	chr4	40853950	48	NM_022305	B4galt1
MACS_peak_150	chr1	74391652	43	NM_153088	Ctdsp1
MACS_peak_1378	chr11	97315810	94	NM_025927	Mrpl45
MACS_peak_8163	chrX	42150160	-541	NM_021465	Stag2
MACS_peak_7624	chr8	120668205	-85	NM_009941	Cox4i1
MACS_peak_5898	chr5	72647568	-228	NM_001081205	Nipal1
MACS_peak_3005	chr16	43979971	-921	NM_001007460	Zdhhc23
MACS_peak_4889	chr3	95111014	-28	NM_009336	Vps72
MACS_peak_2294	chr14	26067010	-7	NM_025311	Tmem254a
MACS_peak_1630	chr12	4907755	-235	NM_145441	Ubxn2a
MACS_peak_7409	chr8	71570620	1693	NM_011977	Slc27a1
MACS_peak_7899	chr9	72662509	162	NM_010890	Nedd4
MACS_peak_7144	chr7	127876734	89	NM_146259	Zfp668
MACS_peak_2881	chr16	13256395	-86	NM_001122667	Mkl2
MACS_peak_7597	chr8	116943975	582	NM_177700	Atmin
MACS_peak_5548	chr4	137993672	216	NM_001256195	Eif4g3
MACS_peak_948	chr11	3963943	-32	NM_022889	Pes1
MACS_peak_58	chr1	37864959	120	NM_207228	Tsga10
MACS_peak_902	chr10	127621691	-543	NM_008512	Lrp1
MACS_peak_1974	chr13	23574738	267	NM_178188	Hist1h2ad
MACS_peak_2008	chr13	35740888	-514	NM_001123386	Cdyl
MACS_peak_2702	chr15	81190737	20	NM_001082536	Mkl1
MACS_peak_3681	chr18	60774914	318	NM_020600	Rps14
MACS_peak_2157	chr13	93303865	-630	NM_147176	Homer1
MACS_peak_5020	chr3	122984600	-153	NM_133857	Usp53
MACS_peak_3318	chr17	35046825	-102	NM_001146215	Msh5
MACS_peak_317	chr1	144004271	-122	NM_009061	Rgs2
MACS_peak_393	chr1	170885306	234	NM_023173	Dusp12
MACS_peak_5882	chr5	65493061	-226	NM_133697	Smim14
MACS_peak_5123	chr4	11191619	-90	NM_009830	Ccne2
MACS_peak_1593	chr11	120573293	-357	NM_011032	P4hb
MACS_peak_1700	chr12	54985915	421	NM_013815	Baz1a
MACS_peak_2592	chr15	38299632	1075	NM_013692	Klf10
MACS_peak_3299	chr17	33955894	12	NM_172620	Vps52
MACS_peak_5965	chr5	100416327	-93	NM_026969	Sec31a
MACS_peak_5072	chr3	142882136	-132	NM_178654	Pkn2
MACS_peak_4988	chr3	108653885	-28	NM_145543	Clcc1
MACS_peak_7228	chr8	3500467	-52	NM_053177	Mcoln1
MACS_peak_2911	chr16	17530699	353	NM_026909	Thap7
MACS_peak_4666	chr2	181287705	261	NM_198169	Gmeb2
MACS_peak_2185	chr13	100124883	28	NM_011420	Smn1
MACS_peak_6678	chr6	147476364	493	NM_025911	Ccdc91
MACS_peak_5932	chr5	88886814	-446	NM_001197147	Slc4a4
MACS_peak_2778	chr15	98831424	84	NM_016781	Prkag1
MACS_peak_3775	chr19	3851987	214	NM_013490	Chka
MACS_peak_7896	chr9	72274659	-240	NM_146224	Zfp280d
MACS_peak_7027	chr7	101378017	-105	NM_001040112	Arap1
MACS_peak_5974	chr5	103754163	1	NM_133919	Aff1
MACS_peak_6865	chr7	44553634	289	NM_009473	Nr1h2
MACS_peak_7538	chr8	105700847	248	NM_001012638	Acd
MACS_peak_1972	chr13	23544856	804	NM_013548	Hist1h3f
MACS_peak_222	chr1	93685705	11	NM_016778	Bok
MACS_peak_7112	chr7	126503743	-441	NM_183020	Atxn2l
MACS_peak_7519	chr8	104395865	-58	NM_153582	Cmtm4
MACS_peak_4671	chr2	181581610	363	NM_026765	Uckl1
MACS_peak_4036	chr19	59075414	655	NM_175172	4930506M07Rik
MACS_peak_5371	chr4	117182622	2	NM_134471	Kif2c
MACS_peak_6214	chr5	140321675	-123	NM_010752	Mad1l1
MACS_peak_8001	chr9	108094525	-45	NM_146226	Apeh
MACS_peak_3233	chr17	26252868	-42	NM_025881	Luc7l
MACS_peak_3839	chr19	6969885	-133	NM_008874	Plcb3
MACS_peak_291	chr1	134362027	-28	NM_020588	Tmem183a
MACS_peak_3907	chr19	28011819	-653	NM_011265	Rfx3
MACS_peak_1040	chr11	40733621	-21	NM_026023	Nudcd2
MACS_peak_4382	chr2	118745739	-23	NR_030716	5430417L22Rik
MACS_peak_3308	chr17	34647206	26	NM_017406	Atf6b
MACS_peak_1287	chr11	82871113	97	NM_001007465	Rffl
MACS_peak_6077	chr5	121712651	1042	NM_009125	Atxn2
MACS_peak_953	chr11	4704094	250	NM_197979	Uqcr10
MACS_peak_221	chr1	93635760	-33	NM_021537	Stk25
MACS_peak_2246	chr13	119489073	213	NM_001177666	Gm7120
MACS_peak_8081	chr9	121705184	-155	NM_178677	Sec22c
MACS_peak_4810	chr3	84582326	299	NM_001081093	Arfip1
MACS_peak_7562	chr8	107293378	-92	NM_018823	Nfat5
MACS_peak_4344	chr2	94010692	38	NM_026944	Alkbh3
MACS_peak_4650	chr2	174473044	-103	NM_025531	Slmo2
MACS_peak_1063	chr11	50325746	-73	NM_001110500	Canx
MACS_peak_8092	chr9	122951037	-37	NM_025419	1110059G10Rik
MACS_peak_4137	chr2	29826689	-700	NM_026615	Urm1
MACS_peak_1180	chr11	69901838	-40	NM_001013414	Neurl4
MACS_peak_3066	chr16	87495971	-102	NM_009840	Cct8
MACS_peak_342	chr1	155416968	476	NM_011273	Xpr1
MACS_peak_5995	chr5	108132795	-119	NM_028481	Ccdc18
MACS_peak_7153	chr7	128523955	372	NM_013863	Bag3
MACS_peak_229	chr1	97770170	-9	NM_026250	Gin1
MACS_peak_4318	chr2	90580713	-66	NM_008982	Ptprj
MACS_peak_5163	chr4	35155984	1500	NM_178061	Mob3b
MACS_peak_5354	chr4	116017722	180	NM_010173	Faah
MACS_peak_1914	chr12	112928708	787	NM_010588	Jag2
MACS_peak_7690	chr9	7836938	-1683	NM_007465	Birc2
MACS_peak_4977	chr3	108210613	321	NM_175183	Atxn7l2
MACS_peak_766	chr10	82764155	-14	NM_010914	Nfyb
MACS_peak_4972	chr3	107333894	-605	NM_001045807	Rbm15
MACS_peak_3272	chr17	29614884	53	NM_021419	Rnf8
MACS_peak_4515	chr2	152105526	2	NM_029688	Srxn1
MACS_peak_4233	chr2	57116671	-1633	NM_013613	Nr4a2
MACS_peak_1403	chr11	98937730	12	NM_001177302	Rara
MACS_peak_4061	chr2	4882313	749	NM_175400	Sephs1
MACS_peak_7529	chr8	105326258	18	NM_177449	Lrrc29
MACS_peak_6971	chr7	84151908	-15	NM_133722	Abhd17c
MACS_peak_3081	chr16	91044423	-44	NM_026110	Paxbp1
MACS_peak_202	chr1	90603493	68	NM_133805	Cops8
MACS_peak_6952	chr7	80324094	360	NM_173445	Rccd1
MACS_peak_4330	chr2	91265249	134	NM_023854	Arfgap2
MACS_peak_734	chr10	80755132	-74	NM_199322	Dot1l
MACS_peak_3910	chr19	29101259	-116	NM_021525	Rcl1
MACS_peak_6353	chr6	39810888	48	NM_010270	Mrps33
MACS_peak_7642	chr8	123042372	-88	NM_001081379	Ankrd11
MACS_peak_3463	chr17	74338714	-273	NM_001162870	Spast
MACS_peak_6776	chr7	25249618	1140	NM_010155	Erf
MACS_peak_3279	chr17	31512306	181	NM_021322	Wdr4
MACS_peak_94	chr1	55027418	60	NM_031179	Sf3b1
MACS_peak_2194	chr13	100744394	265	NM_001190264	Mrps36
MACS_peak_7591	chr8	111940878	175	NM_026693	Gabarapl2
MACS_peak_4130	chr2	27475711	-38	NM_001113574	Brd3
MACS_peak_4876	chr3	94413181	-137	NM_028307	Tdrkh
MACS_peak_5839	chr5	45493268	-106	NM_024434	Lap3
MACS_peak_3979	chr19	45363717	-17	NM_009771	Btrc
MACS_peak_7623	chr8	120634522	-140	NM_197988	1190005I06Rik
MACS_peak_3219	chr17	25184514	-47	NM_183150	BC003965
MACS_peak_4033	chr19	57360996	-13	NM_145505	Fam160b1
MACS_peak_2211	chr13	107022655	85	NR_015471	3830408C21Rik
MACS_peak_5818	chr5	36695897	72	NM_001081232	D5Ertd579e
MACS_peak_7444	chr8	83594656	-165	NM_134118	Tecr
MACS_peak_1875	chr12	108179805	67	NM_009832	Ccnk
MACS_peak_5271	chr4	82859405	256	NM_026647	Zdhhc21
MACS_peak_484	chr1	191576015	281	NM_178632	Ints7
MACS_peak_3297	chr17	33929895	1	NM_009059	Rgl2
MACS_peak_5856	chr5	53998319	-204	NM_001081103	Stim2
MACS_peak_3294	chr17	33890816	-183	NM_001195298	Kifc1
MACS_peak_5211	chr4	46649991	208	NM_198664	Tbc1d2
MACS_peak_1782	chr12	80463319	224	NM_133798	Exd2
MACS_peak_6999	chr7	98703018	-345	NM_028410	Prkrir
MACS_peak_5400	chr4	123282681	-230	NM_130881	Pabpc4
MACS_peak_944	chr11	3452482	-1	NR_045276	8430429K09Rik
MACS_peak_4960	chr3	104512024	-168	NM_001025067	Lrig2
MACS_peak_1936	chr13	6548146	-11	NM_145131	Pitrm1
MACS_peak_993	chr11	20542710	-543	NM_021372	Sertad2
MACS_peak_5851	chr5	52834326	191	NM_024213	Anapc4
MACS_peak_367	chr1	164248849	-206	NM_054087	Slc19a2
MACS_peak_3568	chr18	14682884	30	NM_001161369	Ss18
MACS_peak_8057	chr9	118040856	357	NM_013727	Azi2
MACS_peak_267	chr1	131097414	129	NM_008551	Mapkapk2
MACS_peak_5088	chr3	146499794	-41	NM_027617	Spata1
MACS_peak_1414	chr11	100619175	993	NM_019795	Dnajc7
MACS_peak_4052	chr2	3283809	-479	NM_008708	Nmt2
MACS_peak_6727	chr7	16286866	-71	NM_001136471	Ccdc9
MACS_peak_6534	chr6	113237770	-73	NM_026849	Mtmr14
MACS_peak_5097	chr3	152210432	-26	NM_057172	Fubp1
MACS_peak_3128	chr17	5492515	-85	NM_146073	Zdhhc14
MACS_peak_2094	chr13	58157705	56	NM_198004	Idnk
MACS_peak_7692	chr9	9238611	402	NM_027823	Arhgap42
MACS_peak_7875	chr9	66126708	97	NM_026635	Fam96a
MACS_peak_4528	chr2	153528947	1024	NM_001134300	8430427H17Rik
MACS_peak_7121	chr7	126884933	34	NM_001163775	Taok2
MACS_peak_6741	chr7	19119833	-26	NM_175530	Fbxo46
MACS_peak_4116	chr2	25608370	76	NM_001024616	Rabl6
MACS_peak_3266	chr17	29032651	-9	NM_013663	Srsf3
MACS_peak_705	chr10	79855014	-43	NR_029447	E130317F20Rik
MACS_peak_5326	chr4	106910357	-1113	NM_198438	Ssbp3
MACS_peak_6151	chr5	135064221	15	NM_025362	Dnajc30
MACS_peak_5946	chr5	92434945	254	NM_183392	Nup54
MACS_peak_7334	chr8	47533466	4	NM_177240	Trappc11
MACS_peak_6412	chr6	65042822	155	NM_007958	Smarcad1
MACS_peak_6730	chr7	16387875	-90	NM_019748	Sae1
MACS_peak_3643	chr18	44380515	15	NM_027490	Dcp2
MACS_peak_6014	chr5	112326228	-141	NM_018783	Tfip11
MACS_peak_3301	chr17	34024420	260	NM_009066	Ring1
MACS_peak_6992	chr7	97579647	-150	NM_001177947	Aamdc
MACS_peak_5219	chr4	49631953	-107	NM_001163263	Rnf20
MACS_peak_4521	chr2	152831342	340	NM_009743	Bcl2l1
MACS_peak_377	chr1	166379093	-74	NM_030245	Tada1
MACS_peak_5723	chr5	21737139	-21	NM_028431	Pmpcb
MACS_peak_7578	chr8	111027753	17	NM_172284	Ddx19b
MACS_peak_3853	chr19	7608133	-957	NM_019516	Lgals12
MACS_peak_4864	chr3	90509031	412	NM_023215	Chtop
MACS_peak_435	chr1	179803731	284	NM_026375	Ahctf1
MACS_peak_148	chr1	74332738	128	NM_019999	Pnkd
MACS_peak_5518	chr4	135494721	-217	NM_028995	Nipal3
MACS_peak_1297	chr11	84870764	-26	NM_153144	Ggnbp2
MACS_peak_8143	chrX	8096598	-489	NR_003632	Gm6787
MACS_peak_6900	chr7	48881282	-241	NM_001013368	E2f8
MACS_peak_5955	chr5	96210078	-37	NM_001039084	Mrpl1
MACS_peak_2405	chr14	59440882	-5	NM_001081024	Setdb2
MACS_peak_3458	chr17	72836312	-392	NM_027166	Ypel5
MACS_peak_2381	chr14	55643318	488	NM_028780	Tm9sf1
MACS_peak_4196	chr2	35267208	464	NM_001206369	Gsn
MACS_peak_1661	chr12	28635805	148	NM_011300	Rps7
MACS_peak_2395	chr14	57525552	723	NM_145837	Il17d
MACS_peak_3574	chr18	23804092	122	NM_153058	Mapre2
MACS_peak_6966	chr7	82648619	5	NM_175317	Eftud1
MACS_peak_6733	chr7	16738510	66	NM_198613	Ap2s1
MACS_peak_8070	chr9	120492494	-112	NM_026892	Eif1b
MACS_peak_5078	chr3	145649895	90	NM_010516	Cyr61
MACS_peak_1199	chr11	70700354	-194	NM_153103	Kif1c
MACS_peak_18	chr1	13589473	391	NM_028173	Tram1
MACS_peak_360	chr1	161877022	-361	NM_172645	Suco
MACS_peak_6702	chr7	4740056	-71	NM_146177	Suv420h2
MACS_peak_3665	chr18	56432152	20	NM_026240	Gramd3
MACS_peak_3803	chr19	5295719	-264	NM_030109	Sf3b2
MACS_peak_5825	chr5	38220456	-26	NM_025281	Lyar
MACS_peak_7916	chr9	80066728	-175	NM_146003	Senp6
MACS_peak_7103	chr7	125444697	77	NM_029842	Kdm8
MACS_peak_5399	chr4	123139983	-42	NM_019489	Ppie
MACS_peak_6943	chr7	79934950	314	NM_027420	2610034B18Rik
MACS_peak_5192	chr4	43046126	94	NR_045567	Fam214b
MACS_peak_3157	chr17	12960659	66	NM_009338	Acat2
MACS_peak_5312	chr4	101356624	-376	NR_040708	E130102H24Rik
MACS_peak_653	chr10	62791677	691	NM_026201	Ccar1
MACS_peak_3719	chr18	70568379	87	NM_010773	Mbd2
MACS_peak_6300	chr6	11907701	-255	NM_010886	Ndufa4
MACS_peak_4079	chr2	11777530	-3	NM_015792	Fbxo18
MACS_peak_6655	chr6	137649258	-138	NM_007945	Eps8
MACS_peak_1200	chr11	70764273	-174	NM_177565	Zfp3
MACS_peak_133	chr1	66817543	52	NM_177645	Kansl1l
MACS_peak_7080	chr7	118532873	440	NM_009940	Coq7
MACS_peak_6401	chr6	55037900	-101	NM_180678	Gars
MACS_peak_730	chr10	80656600	471	NM_145361	Btbd2
MACS_peak_5782	chr5	32611322	151	NM_009535	Yes1
MACS_peak_2455	chr14	73385330	-59	NM_008410	Itm2b
MACS_peak_6565	chr6	119175466	213	NM_001033379	Dcp1b
MACS_peak_353	chr1	160195009	-251	NM_025474	Mrps14
MACS_peak_4570	chr2	160645830	-67	NM_009408	Top1
MACS_peak_2432	chr14	65837557	255	NM_145944	Ccdc25
MACS_peak_3813	chr19	5771115	286	NM_023912	Scyl1
MACS_peak_4020	chr19	53944780	-96	NM_019658	Shoc2
MACS_peak_6560	chr6	117841150	-92	NM_177684	Zfp637
MACS_peak_1478	chr11	106272857	115	NM_001130187	Smarcd2
MACS_peak_1091	chr11	53892096	-393	NM_011396	Slc22a5
MACS_peak_2310	chr14	31251514	25	NM_027088	Bap1
MACS_peak_207	chr1	91398812	-29	NM_023343	Ilkap
MACS_peak_3382	chr17	47629834	-856	NM_198421	Usp49
MACS_peak_1735	chr12	69893111	6	NM_178628	Atl1
MACS_peak_1342	chr11	93955409	279	NM_001077529	Nme2
MACS_peak_370	chr1	165194451	-18	NM_145512	Sft2d2
MACS_peak_3933	chr19	38054957	-68	NM_028293	Cep55
MACS_peak_6708	chr7	5014533	164	NM_001110328	Fiz1
MACS_peak_7956	chr9	99243349	-119	NM_023873	Cep70
MACS_peak_3470	chr17	78418177	-74	NM_199448	Fez2
MACS_peak_1487	chr11	107132311	-389	NM_176850	Bptf
MACS_peak_2019	chr13	37994142	48	NM_025965	Ssr1
MACS_peak_7759	chr9	43106233	-515	NM_027144	Arhgef12
MACS_peak_854	chr10	117148188	286	NM_177798	Frs2
MACS_peak_3870	chr19	10525639	395	NM_172302	Cpsf7
MACS_peak_6445	chr6	82653014	-149	NM_025882	Pole4
MACS_peak_2550	chr15	8109368	55	NM_133227	Nup155
MACS_peak_4946	chr3	101924393	60	NM_001039371	Slc22a15
MACS_peak_400	chr1	171281501	-315	NM_008911	Ppox
MACS_peak_3655	chr18	49832674	-323	NM_001081371	Dmxl1
MACS_peak_7089	chr7	120982321	-9	NM_007672	Cdr2
MACS_peak_11	chr1	9748545	-163	NM_173443	Vcpip1
MACS_peak_2603	chr15	44619434	-207	NM_019480	Ebag9
MACS_peak_712	chr10	80115422	-1114	NM_011492	Stk11
MACS_peak_2693	chr15	79742199	337	NM_194342	Sun2
MACS_peak_6328	chr6	30401852	-57	NM_029742	Klhdc10
MACS_peak_5682	chr4	155812353	-136	NM_207678	Ccnl2
MACS_peak_5513	chr4	134923705	80	NM_023665	D4Wsu53e
MACS_peak_7996	chr9	107872698	121	NM_011251	Rbm6
MACS_peak_4577	chr2	163054753	118	NM_008652	Mybl2
MACS_peak_1613	chr11	121388439	-188	NM_139147	Rab40b
MACS_peak_6127	chr5	129941639	-474	NM_027121	Vkorc1l1
MACS_peak_3755	chr18	80470022	-355	NM_026295	Ctdp1
MACS_peak_4649	chr2	174463968	133	NM_025983	Atp5e
MACS_peak_649	chr10	62449838	-145	NM_181423	Supv3l1
MACS_peak_7986	chr9	106892056	-118	NM_029103	Manf
MACS_peak_7072	chr7	114275953	163	NM_011965	Psma1
MACS_peak_7971	chr9	104063381	-260	NM_025692	Uba5
MACS_peak_1504	chr11	109611843	-454	NM_145940	Wipi1
MACS_peak_4547	chr2	155729388	87	NM_145537	Edem2
MACS_peak_7935	chr9	92250356	162	NM_011636	Plscr1
MACS_peak_7299	chr8	33385760	-233	NM_011721	Wrn
MACS_peak_7930	chr9	89705017	26	NM_025360	Tmed3
MACS_peak_913	chr10	128176780	-212	NM_019711	Rbms2
MACS_peak_7770	chr9	44407151	397	NM_021789	Trappc4
MACS_peak_1192	chr11	70452028	97	NM_025397	Med11
MACS_peak_3548	chr18	9450320	-170	NM_026484	Ccny
MACS_peak_4170	chr2	32396076	186	NM_133783	Ptges2
MACS_peak_3174	chr17	15376344	-521	NM_007865	Dll1
MACS_peak_382	chr1	167350027	36	NM_019993	Aldh9a1
MACS_peak_2231	chr13	112660554	-212	NM_178746	Slc38a9
MACS_peak_246	chr1	118459291	-26	NR_027901	2900060B14Rik
MACS_peak_6825	chr7	30090580	-70	NM_152814	Zfp566
MACS_peak_5732	chr5	24394696	540	NM_029020	Abcb8
MACS_peak_5594	chr4	145246973	-103	NM_011610	Tnfrsf1b
MACS_peak_7539	chr8	105708047	121	NM_198299	Enkd1
MACS_peak_2542	chr15	4026857	429	NM_024188	Oxct1
MACS_peak_2334	chr14	46760654	113	NM_028222	Cdkn3
MACS_peak_3762	chr18	84087996	-162	NM_146090	Zadh2
MACS_peak_8225	chrX	170673343	699	NR_037594	Asmt
MACS_peak_4083	chr2	15055232	-130	NM_029466	Arl5b
MACS_peak_3608	chr18	35118759	-153	NM_009818	Ctnna1
MACS_peak_1453	chr11	102880976	-1	NM_001109995	Eftud2
MACS_peak_7417	chr8	72318692	-370	NM_008452	Klf2
MACS_peak_4051	chr2	3118382	-6	NM_001081161	Fam171a1
MACS_peak_1035	chr11	35769538	43	NM_145962	Pank3
MACS_peak_2839	chr16	3908737	-48	NM_028484	1700037C18Rik
MACS_peak_3772	chr19	3685783	781	NM_008513	Lrp5
MACS_peak_7031	chr7	101906013	176	NM_025605	Lamtor1
MACS_peak_6163	chr5	135934630	11	NM_018871	Ywhag
MACS_peak_6896	chr7	46958518	0	NM_001040695	Uevld
MACS_peak_6206	chr5	139150092	-131	NM_001081265	Heatr2
MACS_peak_724	chr10	80433921	-268	NM_001164148	Tcf3
MACS_peak_1733	chr12	69681254	598	NM_001135559	Sos2
MACS_peak_876	chr10	121365099	9	NM_029364	Gns
MACS_peak_7809	chr9	55512274	-31	NM_145615	Etfa
MACS_peak_3472	chr17	78835469	-47	NM_181649	Gpatch11
MACS_peak_5204	chr4	45409089	-323	NM_001009949	Slc25a51
MACS_peak_6695	chr7	4163860	839	NM_021454	Cdc42ep5
MACS_peak_1368	chr11	96789365	229	NM_007622	Cbx1
MACS_peak_3248	chr17	27840121	34	NM_011432	Snrpc
MACS_peak_6448	chr6	83078582	192	NM_197992	Pcgf1
MACS_peak_1212	chr11	73199317	-165	NM_029031	Shpk
MACS_peak_7457	chr8	84124827	-1162	NM_001013384	Podnl1
MACS_peak_981	chr11	16951275	-135	NM_176982	Fbxo48
MACS_peak_636	chr10	60002828	23	NM_026937	Ascc1
MACS_peak_6414	chr6	66896267	-130	NM_001177557	Gng12
MACS_peak_1030	chr11	32642866	311	NM_001271347	Fbxw11
MACS_peak_6479	chr6	87850693	413	NM_001109746	Cnbp
MACS_peak_7068	chr7	113514148	286	NM_027379	Far1
MACS_peak_2505	chr14	105258518	-155	NM_029561	Ndfip2
MACS_peak_7851	chr9	63377895	-43	NM_011840	Map2k5
MACS_peak_7484	chr8	88362162	29	NM_012047	Brd7
MACS_peak_2670	chr15	76723400	445	NM_145472	C030006K11Rik
MACS_peak_1673	chr12	35534685	304	NM_013464	Ahr
MACS_peak_7475	chr8	85072213	456	NM_001039514	Dhps
MACS_peak_1246	chr11	76945720	64	NM_178645	Blmh
MACS_peak_2343	chr14	47472562	1	NM_001146085	Fbxo34
MACS_peak_6083	chr5	122354379	-34	NM_019780	Vps29
MACS_peak_2959	chr16	30587847	-258	NM_178069	Lsg1
MACS_peak_2677	chr15	78406520	-192	NM_001162493	Mpst
MACS_peak_6526	chr6	108828433	-208	NM_138677	Edem1
MACS_peak_6643	chr6	134928637	-455	NR_037956	1190002F15Rik
MACS_peak_1344	chr11	93996049	-42	NM_001199203	Spag9
MACS_peak_1416	chr11	100850286	299	NM_001113563	Stat5b
MACS_peak_5765	chr5	31048210	-131	NM_177870	Slc5a6
MACS_peak_4301	chr2	80581180	-215	NM_016965	Nckap1
MACS_peak_1699	chr12	54862737	140	NM_007688	Cfl2
MACS_peak_5636	chr4	150909834	87	NM_020569	Park7
MACS_peak_3899	chr19	24225176	-150	NM_011597	Tjp2
MACS_peak_4124	chr2	26604275	-65	NM_026212	Agpat2
MACS_peak_6226	chr5	142701936	-165	NM_146257	Slc29a4
MACS_peak_7353	chr8	60983281	30	NM_173873	Clcn3
MACS_peak_1714	chr12	59011926	91	NM_009147	Sec23a
MACS_peak_7589	chr8	111854464	-154	NM_011801	Cfdp1
MACS_peak_4144	chr2	30093926	-291	NM_001037762	Zdhhc12
MACS_peak_2498	chr14	103070211	-5	NM_001033242	Cln5
MACS_peak_8043	chr9	114688807	-24	NM_146229	Dync1li1
MACS_peak_7532	chr8	105496976	-106	NM_175160	Zdhhc1
MACS_peak_3628	chr18	37969665	66	NM_175684	Fchsd1
MACS_peak_6950	chr7	80246384	8	NM_177765	Ttll13
MACS_peak_3823	chr19	6077209	-22	NM_001081041	Vps51
MACS_peak_4747	chr3	51327079	-1092	NM_023502	Elf2
MACS_peak_4613	chr2	167492997	-123	NM_170756	Spata2
MACS_peak_8153	chrX	20617958	199	NM_145627	Rbm10
MACS_peak_1217	chr11	74724379	5	NM_013625	Pafah1b1
MACS_peak_6857	chr7	41499240	650	NM_001033530	AW146154
MACS_peak_1409	chr11	100397581	209	NM_010593	Jup
MACS_peak_5793	chr5	33629590	45	NM_178390	Fam53a
MACS_peak_6051	chr5	115732240	-681	NM_001080808	Ccdc64
MACS_peak_7018	chr7	100706556	-146	NM_178764	Fam168a
MACS_peak_1556	chr11	116853671	-344	NM_178620	Mfsd11
MACS_peak_6640	chr6	134830129	-70	NM_177687	Crebl2
MACS_peak_5305	chr4	98383220	45	NM_053157	Tm2d1
MACS_peak_886	chr10	122985978	-254	NR_029527	Mirlet7i
MACS_peak_5428	chr4	127022328	1027	NR_045010	Sfpq
MACS_peak_5466	chr4	132345637	113	NM_133878	Rcc1
MACS_peak_2087	chr13	55635178	151	NM_145975	Ddx46
MACS_peak_7467	chr8	84846763	168	NM_007591	Calr
MACS_peak_2908	chr16	17405932	-68	NM_023348	Snap29
MACS_peak_4187	chr2	34372020	16	NM_016768	Pbx3
MACS_peak_4008	chr19	53038441	213	NM_133216	Xpnpep1
MACS_peak_5016	chr3	122618733	934	NM_001114665	Fnbp1l
MACS_peak_6124	chr5	129725066	-9	NM_008095	Gbas
MACS_peak_489	chr1	191906681	-100	NM_009579	Slc30a1
MACS_peak_4823	chr3	87885901	-339	NM_033573	Prcc
MACS_peak_4958	chr3	104220432	-26	NM_001159354	Magi3
MACS_peak_24	chr1	16619262	76	NM_025773	Ube2w
MACS_peak_4476	chr2	138256675	91	NM_001025431	Btbd3
MACS_peak_4111	chr2	25332583	-12	NR_027448	AA543186
MACS_peak_433	chr1	179546337	-70	NM_008249	Tfb2m
MACS_peak_7752	chr9	36767688	-110	NM_008408	Stt3a
MACS_peak_778	chr10	85928687	196	NM_001163614	Ascl4
MACS_peak_2256	chr14	8172858	134	NM_024221	Pdhb
MACS_peak_3083	chr16	91485179	-36	NM_010508	Ifnar1
MACS_peak_2383	chr14	55681901	-84	NM_145705	Tinf2
MACS_peak_764	chr10	82629749	-89	NM_011561	Tdg
MACS_peak_6492	chr6	91156856	41	NM_144919	Hdac11
MACS_peak_769	chr10	83360038	-183	NM_026579	D10Wsu102e
MACS_peak_3995	chr19	46761630	21	NM_033569	Cnnm2
MACS_peak_3975	chr19	44931423	304	NM_001081225	Fam178a
MACS_peak_2815	chr15	102074061	288	NM_145625	Eif4b
MACS_peak_1256	chr11	78032212	-101	NM_183286	Dhrs13
MACS_peak_7446	chr8	83652517	-161	NM_018771	Gipc1
MACS_peak_2448	chr14	70577883	36	NM_153136	Nudt18
MACS_peak_3841	chr19	6980003	437	NM_008020	Fkbp2
MACS_peak_715	chr10	80167851	10	NM_007705	Cirbp
MACS_peak_7978	chr9	106249428	-1474	NM_020559	Alas1
MACS_peak_2101	chr13	59769977	11	NR_015349	Etohd2
MACS_peak_3902	chr19	24555948	-121	NM_008846	Pip5k1b
MACS_peak_6272	chr5	147860927	299	NM_025624	Pomp
MACS_peak_7754	chr9	37613945	98	NM_011734	Siae
MACS_peak_6873	chr7	44929640	-150	NM_001077264	Ap2a1
MACS_peak_613	chr10	52233833	214	NM_025705	Dcbld1
MACS_peak_2325	chr14	37135294	28	NM_078478	Ghitm
MACS_peak_4121	chr2	26351753	357	NM_026828	Dnlz
MACS_peak_6787	chr7	27258636	-125	NM_010950	Numbl
MACS_peak_608	chr10	44268404	46	NM_053069	Atg5
MACS_peak_1852	chr12	101718353	149	NM_001082976	Tc2n
MACS_peak_2948	chr16	23988652	-40	NM_009744	Bcl6
MACS_peak_5420	chr4	126321730	-27	NM_133883	Adprhl2
MACS_peak_1386	chr11	97884272	-118	NM_001081435	Fbxo47
MACS_peak_3692	chr18	62977868	-48	NM_028017	Napg
MACS_peak_6391	chr6	51469486	408	NM_182650	Hnrnpa2b1
MACS_peak_7797	chr9	50617384	63	NM_028300	Pih1d2
MACS_peak_3884	chr19	18631539	274	NM_017375	Ostf1
MACS_peak_167	chr1	75521784	255	NM_027886	Stk11ip
MACS_peak_543	chr10	20148993	73	NM_001198635	Map7
[truncated: 3,983 more rows]

## Sheet: Enhancer
Supplementary Table 3. Smad4 binding genes in Lgr5+ ISC
Enhancer(-50~-2kb and 2~50kb from TSS)
Peak_Name	Chr	Peak_Center	Peak_Center_to_TSS	RefGene	GeneSymbol
MACS_peak_1349	chr11	94404595	-11619	NM_029600	Abcc3
MACS_peak_3817	chr19	5955984	8222	NM_001164057	Pola2
MACS_peak_6955	chr7	80708589	-19712	NM_173863	Crtc3
MACS_peak_2647	chr15	75086806	25143	NM_001099217	Ly6c2
MACS_peak_5754	chr5	29468025	10445	NM_019944	Mnx1
MACS_peak_4398	chr2	119873386	-23842	NM_001164274	Mga
MACS_peak_3564	chr18	12947677	-5836	NM_207530	Osbpl1a
MACS_peak_404	chr1	171441721	4160	NM_172647	F11r
MACS_peak_7912	chr9	78527700	-45976	NM_010106	Eef1a1
MACS_peak_6934	chr7	73537953	3793	NM_001081345	Chd2
MACS_peak_6646	chr6	135323477	-13093	NM_029595	Pbp2
MACS_peak_3305	chr17	34587376	-2430	NM_134116	Gpsm3
MACS_peak_481	chr1	191224676	-41343	NM_007498	Atf3
MACS_peak_3160	chr17	13306070	-48502	NM_001167578	Tcp10c
MACS_peak_373	chr1	165642569	-8028	NM_001083897	Mpzl1
MACS_peak_6545	chr6	113690932	-6567	NM_001033463	Tatdn2
MACS_peak_3197	chr17	23993669	4431	NM_133731	Prss22
MACS_peak_8054	chr9	116208272	-32909	NM_009371	Tgfbr2
MACS_peak_6530	chr6	113038675	-7652	NM_008188	Thumpd3
MACS_peak_4525	chr1	156470520	3800	NM_009230	Soat1
MACS_peak_3592	chr5	115431840	2150	NR_045403	Msi1
MACS_peak_7065	chr7	112720782	-38602	NM_001166585	Tead1
MACS_peak_6790	chr7	27481622	-5331	NM_018820	Sertad1
MACS_peak_6540	chr6	113494769	7049	NM_172487	Prrt3
MACS_peak_3971	chr19	44267219	-26457	NM_009128	Scd2
MACS_peak_4587	chr2	164423117	-17957	NM_001252563	Matn4
MACS_peak_6594	chr6	124903893	7812	NM_008479	Lag3
MACS_peak_2451	chr14	72682976	27027	NM_207636	Fndc3a
MACS_peak_4379	chr2	118444962	34734	NM_009273	Srp14
MACS_peak_3179	chr17	15820790	5796	NM_178615	Rgmb
MACS_peak_6237	chr5	143604029	-18418	NM_011182	Cyth3
MACS_peak_2977	chr16	32728893	-6993	NM_080457	Muc4
MACS_peak_6631	chr6	133341950	49734	NM_027784	5530400C23Rik
MACS_peak_509	chr10	4614438	2392	NM_007956	Esr1
MACS_peak_203	chr1	90927591	12491	NM_053015	Mlph
MACS_peak_6947	chr7	80192617	5776	NM_013659	Sema4b
MACS_peak_6580	chr6	122339551	-2536	NM_007905	Phc1
MACS_peak_3925	chr19	36371494	-7573	NM_029508	Pcgf5
MACS_peak_5558	chr4	139185992	-5337	NR_033543	Gm16287
MACS_peak_7933	chr9	90302359	-31590	NM_194334	Tbc1d2b
MACS_peak_1689	chr12	52503802	-12275	NM_009706	Arhgap5
MACS_peak_2985	chr16	33751439	-42598	NM_010739	Muc13
MACS_peak_2099	chr13	59561568	-4249	NM_023328	Agtpbp1
MACS_peak_3484	chr17	83308791	-42140	NM_001114361	Eml4
MACS_peak_2583	chr15	36615314	-6341	NM_008774	Pabpc1
MACS_peak_7115	chr7	126631047	-5577	NM_019738	Nupr1
MACS_peak_7509	chr8	94871351	4961	NM_053246	Dok4
MACS_peak_5978	chr5	104331493	6164	NM_053172	Mepe
MACS_peak_3671	chr18	57648449	-9864	NR_045360	2210409D07Rik
MACS_peak_2688	chr15	79357530	9852	NM_010755	Maff
MACS_peak_2411	chr14	61172825	34368	NM_172809	Sacs
MACS_peak_1521	chr11	115450594	-2534	NR_039549	Mir3968
MACS_peak_328	chr1	152790475	-17415	NM_010877	Ncf2
MACS_peak_1695	chr12	54719263	-23398	NM_025456	Eapp
MACS_peak_3449	chr17	70834438	12339	NM_001164077	Tgif1
MACS_peak_1573	chr11	119113241	-27004	NM_007625	Cbx4
MACS_peak_76	chr1	44201296	17635	NM_207281	Mettl21e
MACS_peak_5869	chr5	64626732	-16033	NR_045078	Gm3716
MACS_peak_6591	chr6	124745810	-4731	NM_013535	Grcc10
MACS_peak_7187	chr7	139398557	9448	NM_001127363	Inpp5a
MACS_peak_3786	chr19	4333791	-27836	NM_130863	Adrbk1
MACS_peak_5302	chr4	97757547	-20079	NM_001122953	Nfia
MACS_peak_7653	chr8	123737148	3190	NR_040702	6030466F02Rik
MACS_peak_1547	chr11	116218949	2947	NR_004853	Cdk3-ps
MACS_peak_5990	chr5	107687959	15521	NR_045871	4930428O21Rik
MACS_peak_4867	chr3	92211505	-4330	NM_001164787	Sprr2a2
MACS_peak_5895	chr5	67990554	-41281	NM_001018019	Grxcr1
MACS_peak_5084	chr3	146101245	6791	NM_172864	Wdr63
MACS_peak_7278	chr8	24431836	7110	NM_026931	1810011O10Rik
MACS_peak_2998	chr16	37991408	-25915	NR_040565	4930542C21Rik
MACS_peak_2364	chr14	54227539	26390	NM_001113358	Dad1
MACS_peak_5116	chr4	8647581	-43340	NM_001081417	Chd7
MACS_peak_4363	chr2	107107158	-47507	NM_008045	Fshb
MACS_peak_3148	chr17	7952399	6785	NM_025789	Rsph3a
MACS_peak_4580	chr2	163580420	-21894	NM_181734	Ttpal
MACS_peak_2810	chr15	101246492	-20354	NM_010444	Nr4a1
MACS_peak_2122	chr13	69564249	-30385	NM_001169131	Papd7
MACS_peak_3104	chr16	95682499	-19908	NM_011809	Ets2
MACS_peak_6847	chr7	35116829	-2464	NM_007678	Cebpa
MACS_peak_3778	chr19	4046168	-3947	NM_181796	Gstp2
MACS_peak_424	chr1	178275411	-43742	NM_025511	Cox20
MACS_peak_4814	chr3	85880686	6832	NM_177130	Glt28d2
MACS_peak_2536	chr14	122569021	34693	NM_144844	Pcca
MACS_peak_5646	chr4	152107451	-8892	NM_033042	Tnfrsf25
MACS_peak_3048	chr16	76358700	14349	NM_173440	Nrip1
MACS_peak_4267	chr2	71690858	-28559	NR_037979	Gm1631
MACS_peak_1137	chr11	61200148	-8594	NM_007436	Aldh3a1
MACS_peak_5280	chr4	86725444	-23111	NM_184088	Dennd4c
MACS_peak_2421	chr14	63983306	4474	NM_026359	4930578I06Rik
MACS_peak_4334	chr2	91526686	-19636	NM_001165989	Ckap5
MACS_peak_2457	chr14	73524960	14911	NM_026119	Med4
MACS_peak_6174	chr5	137032561	2266	NM_001039385	Vgf
MACS_peak_7162	chr7	130646090	-46466	NM_021314	Tacc2
MACS_peak_1619	chr11	121741283	38856	NM_144797	Metrnl
MACS_peak_4906	chr3	96044689	13766	NM_013841	Vps45
MACS_peak_1272	chr11	79704422	-7547	NR_029579	Mir193
MACS_peak_963	chr11	5499372	-21595	NM_013842	Xbp1
MACS_peak_2718	chr15	82362084	-7793	NM_025987	Ndufa6
MACS_peak_1897	chr12	111353641	24077	NM_183016	Cdc42bpb
MACS_peak_639	chr10	61080742	-8601	NM_025273	Pcbd1
MACS_peak_6777	chr7	25267692	-14487	NM_001110132	Cic
MACS_peak_7423	chr8	73319697	32859	NM_010687	Large
MACS_peak_745	chr10	81129345	-6926	NM_010731	Zbtb7a
MACS_peak_563	chr10	28119057	44237	NM_008983	Ptprk
MACS_peak_7998	chr9	107901618	-5271	NM_009074	Mst1r
MACS_peak_1417	chr11	100932231	7280	NM_213660	Stat3
MACS_peak_5523	chr4	135752862	-6853	NM_001085509	Myom3
MACS_peak_7948	chr9	96719708	11967	NM_175537	Zbtb38
MACS_peak_7185	chr7	139281373	32891	NM_001098636	Pwwp2b
MACS_peak_482	chr1	191277972	40146	NM_025424	Nenf
MACS_peak_5531	chr4	136147976	4154	NM_008321	Id3
MACS_peak_4412	chr2	121522531	15808	NM_030234	Wdr76
MACS_peak_4010	chr19	53127764	-12681	NM_001164101	Add3
MACS_peak_5488	chr4	133599715	2453	NM_018754	Sfn
MACS_peak_8183	chrX	77433617	6403	NR_030558	Mir421
MACS_peak_5390	chr4	120616889	28144	NM_001101603	Gm8439
MACS_peak_7553	chr8	106561268	-25875	NR_045470	1110028F18Rik
MACS_peak_136	chr1	71079376	23596	NM_007525	Bard1
MACS_peak_269	chr1	131573992	-25122	NM_011924	Avpr1b
MACS_peak_2517	chr14	118635751	41180	NM_001163675	Abcc4
MACS_peak_4091	chr2	20547417	27904	NM_001177631	Etl4
MACS_peak_3099	chr16	93993196	15641	NM_019500	Cldn14
MACS_peak_3674	chr18	57861155	-17523	NM_009194	Slc12a2
MACS_peak_6230	chr5	142924709	-17985	NM_007393	Actb
MACS_peak_499	chr1	194660564	40735	NM_008882	Plxna2
MACS_peak_4307	chr2	84618219	32291	NM_001085453	Ctnnd1
MACS_peak_7449	chr8	83756946	-15635	NM_001163031	Cd97
MACS_peak_3136	chr17	6557743	-43928	NM_001166627	Dynlt1f
MACS_peak_1162	chr11	69041067	-4576	NM_011496	Aurkb
MACS_peak_3623	chr18	36687412	-8046	NM_146085	Apbb3
MACS_peak_5501	chr4	134307550	-7570	NM_001039048	Trim63
MACS_peak_1371	chr11	96936426	7102	NM_146026	Prr15l
MACS_peak_3615	chr18	36287018	5856	NM_008989	Pura
MACS_peak_6509	chr6	97294364	-41584	NM_001081157	Lmod3
MACS_peak_6532	chr6	113053051	6724	NM_008188	Thumpd3
MACS_peak_7674	chr8	126008014	12912	NM_008430	Kcnk1
MACS_peak_5775	chr5	31713622	15572	NM_181282	Bre
MACS_peak_4208	chr2	37771775	-4474	NM_001163566	Crb2
MACS_peak_413	chr1	172461813	-13547	NM_029612	Slamf9
MACS_peak_6828	chr7	30353422	9350	NM_175478	Lrfn3
MACS_peak_4723	chr3	35720987	-33151	NM_029570	Atp11b
MACS_peak_523	chr10	12868356	-6621	NM_011682	Utrn
MACS_peak_672	chr10	69398919	-46007	NM_007659	Cdk1
MACS_peak_28	chr1	20863982	26491	NR_040492	6720483E21Rik
MACS_peak_1818	chr12	86894634	-9820	NM_145836	Irf2bpl
MACS_peak_7488	chr8	90877191	48356	NM_177224	Chd9
MACS_peak_4076	chr2	11416315	-17815	NR_040615	8030442B05Rik
MACS_peak_7203	chr7	141361729	3381	NR_033532	B230206H07Rik
MACS_peak_1434	chr11	101646033	18084	NM_025654	Rdm1
MACS_peak_5018	chr3	122805427	-3447	NR_045168	4930447N08Rik
MACS_peak_3071	chr16	89963723	-2896	NM_009384	Tiam1
MACS_peak_7567	chr8	108743424	28780	NM_007496	Zfhx3
MACS_peak_1164	chr11	69073556	2747	NM_028336	Tmem107
MACS_peak_6218	chr5	140611503	4162	NM_008494	Lfng
MACS_peak_4305	chr2	84519953	-13080	NR_046046	Gm13710
MACS_peak_1806	chr12	85361358	13359	NM_026775	Tmed10
MACS_peak_5323	chr4	106582884	21846	NM_053272	Dhcr24
MACS_peak_4604	chr2	166830809	25228	NM_001085495	Arfgef2
MACS_peak_2848	chr16	4586931	-7782	NM_031184	Glis2
MACS_peak_2802	chr15	100600144	-13779	NM_010127	Pou6f1
MACS_peak_2078	chr13	55190431	-19351	NM_008739	Nsd1
MACS_peak_2638	chr15	68363385	-22096	NR_029718	Mir30d
MACS_peak_452	chr1	181256969	-44991	NM_145514	Wdr26
MACS_peak_3054	chr16	78260554	-5100	NR_045698	E330011O21Rik
MACS_peak_2809	chr15	101235828	-10642	NR_045328	A330009N23Rik
MACS_peak_7503	chr8	94377666	-8834	NM_022331	Herpud1
MACS_peak_4735	chr3	37687413	36947	NM_198657	Gm5148
MACS_peak_3967	chr19	43916782	23416	NM_028029	Dnmbp
MACS_peak_1707	chr12	55437620	38795	NM_011968	Psma6
MACS_peak_6087	chr5	122647888	3977	NM_001038839	P2rx7
MACS_peak_530	chr10	13983170	16791	NM_010437	Hivep2
MACS_peak_2748	chr15	88851840	-10354	NM_145478	Pim3
MACS_peak_3421	chr17	56907282	28106	NM_022328	Mllt1
MACS_peak_7819	chr9	57421325	18789	NM_176831	Ppcdc
MACS_peak_2674	chr15	77822292	19823	NM_022410	Myh9
MACS_peak_6636	chr6	134614805	17683	NM_026345	Mansc1
MACS_peak_7655	chr8	123820306	14310	NM_009003	Rab4a
MACS_peak_7937	chr9	95425984	-18714	NM_018763	Chst2
MACS_peak_6974	chr7	86806611	11470	NM_001105188	Vmn2r77
MACS_peak_1052	chr11	48873563	-2217	NM_008326	Irgm1
MACS_peak_3146	chr17	7911465	-14535	NM_145968	Tagap
MACS_peak_1880	chr12	108689406	12900	NM_001171002	Degs2
MACS_peak_8090	chr9	122544574	-27927	NR_015610	9530059O14Rik
MACS_peak_1808	chr12	85430072	-43829	NM_010234	Fos
MACS_peak_144	chr1	73853591	10875	NR_045311	6030407O03Rik
MACS_peak_8154	chrX	21680601	-34299	NM_020049	Slc6a14
MACS_peak_758	chr10	81570915	-4372	NM_019725	Tle2
MACS_peak_7460	chr8	84198429	-10089	NR_029740	Mir23a
MACS_peak_5918	chr5	77107321	7802	NM_175606	Hopx
MACS_peak_1591	chr11	120507648	15811	NM_013770	Slc25a10
MACS_peak_2833	chr15	103479240	-24058	NM_008800	Pde1b
MACS_peak_4599	chr2	165964278	-28359	NM_008679	Ncoa3
MACS_peak_98	chr1	55174655	43410	NM_025283	Mob4
MACS_peak_1841	chr12	99419597	30477	NM_183186	Foxn3
MACS_peak_6849	chr7	35373511	23256	NM_178643	C230052I12Rik
MACS_peak_1951	chr13	21170035	-9896	NM_009054	Trim27
MACS_peak_2769	chr15	96736018	-36320	NM_175121	Slc38a2
MACS_peak_5789	chr5	33053364	34548	NM_011738	Ywhah
MACS_peak_2353	chr14	51064924	6518	NM_207558	Olfr750
MACS_peak_6945	chr7	80160414	-7399	NR_035491	Mir1965
MACS_peak_1602	chr11	120762991	21213	NM_009053	Rfng
MACS_peak_6832	chr7	30602783	-9841	NM_021397	Zbtb32
MACS_peak_3486	chr17	83389288	38357	NM_001114362	Eml4
MACS_peak_6867	chr7	44683864	-18361	NM_028021	Myh14
MACS_peak_6936	chr7	73589279	-30884	NR_037569	1810026B05Rik
MACS_peak_4869	chr3	93445898	3568	NM_001163098	Tchh
MACS_peak_1873	chr12	107980796	22618	NM_001079883	Bcl11b
MACS_peak_190	chr1	86487448	-39288	NM_008972	Ptma
MACS_peak_2043	chr13	44734037	2766	NM_001205043	Jarid2
MACS_peak_822	chr10	108113610	-48790	NM_027892	Ppp1r12a
MACS_peak_6547	chr6	114011393	30687	NM_009723	Atp2b2
MACS_peak_2585	chr15	36811342	-14413	NM_001253806	Ywhaz
MACS_peak_6746	chr7	19320152	-10107	NM_008036	Fosb
MACS_peak_7055	chr7	110164962	42903	NM_009516	Wee1
MACS_peak_909	chr10	127878447	10252	NM_017473	Rdh7
MACS_peak_1584	chr11	120304955	43529	NM_009609	Actg1
MACS_peak_5435	chr4	129029398	-28873	NM_029219	Rnf19b
MACS_peak_6019	chr5	113221250	-5659	NM_001033428	Tmem211
MACS_peak_2472	chr14	77932834	28595	NM_029495	Epsti1
MACS_peak_2197	chr13	101427665	-30085	NR_046187	4922502H24Rik
MACS_peak_5670	chr4	155416329	7139	NM_001166029	2010015L04Rik
MACS_peak_5496	chr4	134061550	-6902	NM_001162970	Aim1l
MACS_peak_2234	chr13	113172160	8737	NM_008196	Gzmk
MACS_peak_790	chr10	91181564	-9982	NM_001080130	Tmpo
MACS_peak_3084	chr16	91542372	-4722	NM_008338	Ifngr2
MACS_peak_4132	chr2	27540037	24890	NM_080848	Wdr5
MACS_peak_1860	chr12	102866752	11654	NM_172806	Btbd7
MACS_peak_4500	chr2	145860472	-42769	NM_026425	Naa20
MACS_peak_7850	chr9	63132946	14034	NM_172446	Skor1
MACS_peak_647	chr10	62221373	9845	NM_197996	Tspan15
MACS_peak_4870	chr3	93506288	-14208	NM_016740	S100a11
MACS_peak_4609	chr2	167313892	35286	NM_019835	B4galt5
MACS_peak_7476	chr8	85111921	11174	NM_001037745	Zfp791
MACS_peak_2428	chr14	65343902	-14774	NM_199029	Zfp395
MACS_peak_4527	chr2	153493002	36969	NM_001134300	8430427H17Rik
MACS_peak_8078	chr9	121415791	48833	NM_175114	Trak1
MACS_peak_5034	chr3	129325387	7362	NM_007934	Enpep
MACS_peak_4380	chr2	118544639	5039	NM_138313	Bmf
MACS_peak_4355	chr2	103293816	9380	NM_007914	Ehf
MACS_peak_4982	chr3	108459027	-13768	NM_001204979	Sars
MACS_peak_6475	chr6	87035128	-7718	NM_013528	Gfpt1
MACS_peak_2296	chr14	26217243	-4661	NM_001270506	Cphx2
MACS_peak_1943	chr13	13754178	-30361	NM_010317	Gng4
MACS_peak_4816	chr3	85971641	30850	NM_001001650	Prss48
MACS_peak_601	chr10	42723699	-37797	NM_153055	Sec63
MACS_peak_2423	chr14	64633252	-19279	NM_001081177	Kif13b
MACS_peak_6443	chr6	73292244	43739	NM_019879	Suclg1
MACS_peak_4319	chr2	90679257	2042	NM_021512	Nup160
MACS_peak_7131	chr7	127361218	14832	NM_175560	Zfp747
MACS_peak_5667	chr4	155206034	16501	NM_011385	Ski
MACS_peak_422	chr1	177983417	-8018	NM_001034899	Gm16432
MACS_peak_5937	chr5	91038671	11154	NM_053087	Epgn
MACS_peak_5688	chr4	156059437	-3687	NR_029587	Mir200b
MACS_peak_3064	chr16	87386867	32682	NM_026366	N6amt1
MACS_peak_3068	chr16	87726103	27149	NM_007520	Bach1
MACS_peak_487	chr1	191802399	-19074	NM_010892	Nek2
MACS_peak_1967	chr13	23414302	9564	NM_013924	Abt1
MACS_peak_1146	chr11	62494935	36475	NM_001039536	Pigl
MACS_peak_5624	chr4	149810593	-36326	NM_027460	Slc25a33
MACS_peak_5139	chr4	19750341	-41341	NM_177327	Wwp1
MACS_peak_3965	chr19	43711438	21749	NM_053103	Entpd7
MACS_peak_4459	chr2	131204892	-5548	NM_027129	Ap5s1
MACS_peak_4749	chr3	51359040	-33053	NM_023502	Elf2
MACS_peak_1729	chr12	69361408	-4232	NM_025441	Nemf
MACS_peak_321	chr1	151296855	-47643	NM_001039512	Ivns1abp
MACS_peak_4047	chr19	61199759	-23450	NM_001177513	Gm7102
MACS_peak_4616	chr2	167634526	-2521	NM_023230	Ube2v1
MACS_peak_1073	chr11	51876140	-18659	NM_199299	Phf15
MACS_peak_6576	chr6	121064947	16680	NM_153396	Mical3
MACS_peak_7565	chr8	108704632	-10012	NM_007496	Zfhx3
MACS_peak_1795	chr12	83708827	20264	NM_008943	Psen1
MACS_peak_460	chr1	183299390	2330	NM_181732	Aida
MACS_peak_1697	chr12	54738519	-42654	NM_025456	Eapp
MACS_peak_8027	chr9	110281303	-23889	NM_001081381	Elp6
MACS_peak_5816	chr5	36630604	-44378	NM_001113362	Tbc1d14
MACS_peak_2619	chr15	58401340	-12066	NM_027211	Anxa13
MACS_peak_2116	chr13	67108665	5363	NM_001256052	Rslcan18
MACS_peak_265	chr1	130820574	-6110	NM_011082	Pigr
MACS_peak_4227	chr2	51946902	-11893	NM_001141981	Rbm43
MACS_peak_6395	chr6	52681762	-31967	NM_025816	Tax1bp1
MACS_peak_2022	chr13	38170823	19529	NM_023842	Dsp
MACS_peak_6325	chr6	30173682	-2941	NR_038124	BB283400
MACS_peak_6622	chr6	128799199	-10558	NM_001159904	Klrb1c
MACS_peak_2529	chr14	121471547	33707	NM_053079	Slc15a1
MACS_peak_3141	chr17	6942027	6329	NM_001083945	Rsph3b
MACS_peak_571	chr10	30811161	-8054	NM_172495	Ncoa7
MACS_peak_4095	chr2	21235042	29318	NM_177588	Thnsl1
MACS_peak_3795	chr19	4817323	-5689	NM_019869	Rbm14
MACS_peak_4630	chr2	170344224	-12137	NR_040610	1700040N02Rik
MACS_peak_7325	chr8	46152644	-16912	NM_025747	4933411K20Rik
MACS_peak_740	chr10	80985940	15425	NM_001038655	Gng7
MACS_peak_4934	chr3	98031040	17502	NM_010928	Notch2
MACS_peak_937	chr10	129735506	3409	NM_146553	Olfr806
MACS_peak_2817	chr15	102203678	-4589	NM_153194	Zfp740
MACS_peak_8049	chr9	115350878	14717	NR_040730	4930428G15Rik
MACS_peak_6286	chr5	151165665	24528	NM_001163493	Stard13
MACS_peak_4755	chr3	52102504	2502	NM_001004176	Maml3
MACS_peak_6438	chr6	72807005	-18049	NM_009332	Tcf7l1
MACS_peak_1649	chr12	17506574	-38299	NM_013614	Odc1
MACS_peak_3543	chr18	7609253	17610	NM_001081287	Mpp7
MACS_peak_7210	chr7	141639637	15671	NM_181729	Muc6
MACS_peak_3723	chr18	73762354	-7875	NM_053255	Elac1
MACS_peak_5784	chr5	32766985	18641	NM_177298	Pisd
MACS_peak_6473	chr6	86765932	27652	NM_013471	Anxa4
MACS_peak_2139	chr13	80886114	2692	NM_001042591	Arrdc3
MACS_peak_338	chr1	155074965	24671	NM_010500	Ier5
MACS_peak_5503	chr4	134357687	14641	NM_001039677	Slc30a2
MACS_peak_3521	chr17	87611583	-24396	NM_008532	Epcam
MACS_peak_1988	chr13	25050478	-5526	NM_001195617	Dcdc2a
MACS_peak_7681	chr8	126903057	42864	NM_024214	Tomm20
MACS_peak_879	chr10	121498980	-22730	NM_138956	Rassf3
MACS_peak_819	chr10	105531691	42788	NM_177368	Tmtc2
MACS_peak_3094	chr16	93597960	5855	NM_145482	Setd4
MACS_peak_55	chr1	37540816	-4557	NM_173870	Mgat4a
MACS_peak_4240	chr2	59599914	-12130	NM_198294	Tanc1
MACS_peak_4992	chr3	108920892	-9188	NM_025845	Prpf38b
MACS_peak_2389	chr14	56694038	6962	NR_046209	Gm16973
MACS_peak_1268	chr11	79112477	33877	NM_013571	Ksr1
MACS_peak_385	chr1	169517933	13531	NM_023284	Nuf2
MACS_peak_6786	chr7	27225417	3180	NM_181593	Itpkc
MACS_peak_8058	chr9	118674986	-36706	NM_001113514	Itga9
MACS_peak_6176	chr5	137152284	-36077	NM_201373	Trim56
MACS_peak_5521	chr4	135739454	11295	NM_178257	Il22ra1
MACS_peak_4716	chr3	32397129	-31464	NM_009517	Zmat3
MACS_peak_7254	chr8	13507082	-12547	NM_019521	Gas6
MACS_peak_1810	chr12	85455324	-18577	NM_010234	Fos
MACS_peak_4486	chr2	143852842	10331	NM_009751	Bfsp1
MACS_peak_5041	chr3	131364756	-19833	NM_028943	Sgms2
MACS_peak_4698	chr3	19629083	-15377	NM_001081281	Trim55
MACS_peak_7000	chr7	98815802	-23043	NM_009519	Wnt11
MACS_peak_1857	chr12	102731013	12648	NM_001142937	Moap1
MACS_peak_395	chr1	171102787	-18874	NM_001081275	1700009P17Rik
MACS_peak_525	chr10	13402132	-13162	NM_001195066	Phactr2
MACS_peak_2741	chr15	86195177	-9036	NM_145475	Cerk
MACS_peak_4925	chr3	96844955	12281	NM_001146001	Pdzk1
MACS_peak_3734	chr18	74927700	33563	NM_010720	Lipg
MACS_peak_7831	chr9	59271923	-19649	NM_028121	Adpgk
MACS_peak_284	chr1	133595510	14770	NM_009227	Snrpe
MACS_peak_4245	chr2	60703628	18975	NM_001159564	Itgb6
MACS_peak_6761	chr7	19868030	-6731	NM_001033419	Ceacam16
MACS_peak_1999	chr13	32318572	19972	NM_146041	Gmds
MACS_peak_1539	chr11	115956017	-18708	NM_001005608	Itgb4
MACS_peak_5356	chr4	116176849	3477	NM_001099295	1700042G07Rik
MACS_peak_1983	chr13	24261141	19649	NM_026825	Lrrc16a
MACS_peak_3115	chr16	97650081	-38886	NM_015775	Tmprss2
MACS_peak_6553	chr6	115717833	17118	NM_001168259	Tmem40
MACS_peak_1615	chr11	121544132	-24790	NM_178763	Zfp750
MACS_peak_7191	chr7	140221313	3046	NM_172909	Cd163l1
MACS_peak_5906	chr5	74136360	42830	NR_031758	Snora26
MACS_peak_1219	chr11	74838230	7306	NM_010813	Mnt
MACS_peak_7398	chr8	70797069	-4636	NM_199308	Mast3
MACS_peak_438	chr1	180279859	-23559	NM_001128605	Psen2
MACS_peak_6192	chr5	137707048	-22355	NM_145566	Agfg2
MACS_peak_5184	chr4	41588920	19126	NM_175138	Dnaic1
MACS_peak_1319	chr11	87448743	21152	NM_001199293	Tex14
MACS_peak_287	chr1	133914731	6670	NM_054077	Prelp
MACS_peak_6229	chr5	142920736	-14012	NM_007393	Actb
MACS_peak_6374	chr6	48121309	-34716	NM_001163475	Zfp746
MACS_peak_634	chr10	59899777	20186	NM_019965	Dnajb12
MACS_peak_6367	chr6	47788612	15040	NR_030485	Mir704
MACS_peak_1908	chr12	112575884	-12900	NM_198411	Inf2
MACS_peak_1633	chr12	8510691	-10706	NM_007483	Rhob
MACS_peak_4164	chr2	32137907	-13241	NM_172661	Prrc2b
MACS_peak_7291	chr8	26841034	-16611	NR_045904	2310008N11Rik
MACS_peak_5736	chr5	24482786	30609	NM_001256431	Agap3
MACS_peak_6841	chr7	34313078	-27469	NM_172741	4931406P16Rik
MACS_peak_5351	chr4	115278815	-20231	NM_177406	Cyp4a12a
MACS_peak_1214	chr11	74597736	-7578	NM_001015046	Rap1gap2
MACS_peak_6422	chr6	70824635	-19892	NM_010121	Eif2ak3
MACS_peak_2555	chr15	9015979	-39703	NM_198024	Ranbp3l
MACS_peak_6728	chr7	16295462	-8667	NM_001136471	Ccdc9
MACS_peak_3940	chr19	39259930	-27155	NM_007815	Cyp2c29
MACS_peak_2938	chr16	21845952	-46017	NM_172821	Map3k13
MACS_peak_4935	chr3	98188068	27256	NM_027665	Adam30
MACS_peak_7781	chr9	45103600	-14276	NM_001014761	Scn2b
MACS_peak_5004	chr3	121249924	13392	NM_178936	Tmem56
MACS_peak_3946	chr19	41013589	-15686	NM_009345	Dntt
MACS_peak_1084	chr11	53341217	-9550	NM_033565	Aff4
MACS_peak_1438	chr11	101809492	-24182	NM_008815	Etv4
MACS_peak_6384	chr6	50371864	10973	NM_027881	Osbpl3
MACS_peak_4980	chr3	108401922	13572	NM_017392	Celsr2
MACS_peak_3287	chr17	32369450	18367	NM_212438	Wiz
MACS_peak_5870	chr5	64630644	-19945	NR_045078	Gm3716
MACS_peak_890	chr10	126905924	-4553	NM_001159559	Xrcc6bp1
MACS_peak_1989	chr13	28951308	2374	NM_009238	Sox4
MACS_peak_4899	chr3	95702362	-14504	NM_144899	Adamtsl4
MACS_peak_4621	chr2	168104998	23994	NM_021409	Pard6b
MACS_peak_6844	chr7	34958209	45802	NM_008820	Pepd
MACS_peak_1337	chr11	89081874	8033	NM_001033266	Gm525
MACS_peak_870	chr10	119142722	49817	NR_045348	1700064J06Rik
MACS_peak_6293	chr6	4923855	20535	NM_181595	Ppp1r9a
MACS_peak_1292	chr11	83882761	31892	NM_009330	Hnf1b
MACS_peak_6255	chr5	145280498	-2845	NM_001081431	Zscan25
MACS_peak_1862	chr12	102892993	-6313	NM_001039049	Cox8c
MACS_peak_3442	chr17	69324356	-47150	NR_045428	2410021H03Rik
MACS_peak_4499	chr2	145832522	46406	NM_028724	Rin2
MACS_peak_6379	chr6	49236567	-21613	NM_023670	Igf2bp3
MACS_peak_4198	chr2	35659659	-32335	NM_001001602	Dab2ip
MACS_peak_444	chr1	180757972	31929	NM_133225	Acbd3
MACS_peak_1905	chr12	111936839	7643	NR_029464	5033406O09Rik
MACS_peak_7605	chr8	117334247	-14923	NM_028941	Cmip
MACS_peak_4049	chr19	61266668	-38250	NM_009970	Csf2ra
MACS_peak_2024	chr13	38643247	-8138	NM_139063	Bloc1s5
MACS_peak_7612	chr8	119670563	4198	NM_023395	Wfdc1
MACS_peak_2360	chr14	52244561	-6989	NM_201637	Chd8
MACS_peak_5369	chr4	117120755	4970	NR_024078	Btbd19
MACS_peak_6021	chr5	113879094	29612	NM_011779	Coro1c
MACS_peak_4331	chr2	91281425	16310	NM_023854	Arfgap2
MACS_peak_2851	chr16	4756932	15319	NM_010443	Hmox2
MACS_peak_2484	chr14	88479351	-7955	NM_178685	Pcdh20
MACS_peak_141	chr1	72243936	-31629	NM_001005423	Mreg
MACS_peak_3783	chr19	4169524	5955	NM_134148	Carns1
MACS_peak_2726	chr15	83406173	26677	NM_011862	Pacsin2
MACS_peak_6269	chr5	147299674	7575	NM_007673	Cdx2
MACS_peak_3638	chr18	40308225	49864	NM_026135	Kctd16
MACS_peak_1101	chr11	54955971	6969	NM_021327	Tnip1
MACS_peak_5054	chr3	135675116	16431	NM_008689	Nfkb1
MACS_peak_2446	chr14	70341367	7066	NM_001135152	Slc39a14
MACS_peak_5248	chr4	63157140	-2998	NM_007443	Ambp
MACS_peak_2221	chr13	110368832	-11660	NM_177713	Gapt
MACS_peak_4180	chr2	32870376	-5758	NM_146119	Fam129b
MACS_peak_7966	chr9	102813886	-21034	NM_013649	Ryk
MACS_peak_505	chr10	3116307	16886	NR_045946	B020014A21Rik
MACS_peak_7865	chr9	65201776	-12914	NM_177460	Parp16
MACS_peak_3980	chr19	45650147	10046	NM_013907	Fbxw4
MACS_peak_884	chr10	121763274	23337	NM_173022	BC048403
MACS_peak_8050	chr9	115356952	20791	NR_040730	4930428G15Rik
MACS_peak_2345	chr14	47649590	-14166	NM_008477	Ktn1
MACS_peak_5430	chr4	128221658	39237	NM_027036	Hmgb4
MACS_peak_1844	chr12	100110133	-2198	NM_008947	Psmc1
MACS_peak_6350	chr6	39243371	-36598	NM_001033430	Jhdm1d
MACS_peak_7962	chr9	101097772	-2798	NM_001100451	Msl2
MACS_peak_6959	chr7	80824500	-21169	NM_016721	Iqgap1
MACS_peak_5586	chr4	142015093	-3456	NM_177868	Fhad1
MACS_peak_6068	chr5	119686397	4821	NR_040416	Gm16065
MACS_peak_5928	chr5	88565474	10991	NM_023054	Utp3
MACS_peak_5893	chr5	67797555	49876	NM_001038999	Atp8a1
MACS_peak_6393	chr6	52481306	-11145	NR_046049	1700094M24Rik
MACS_peak_1894	chr12	111008091	13693	NR_036598	6030440G07Rik
MACS_peak_1114	chr11	58618561	-5069	NM_144544	2210407C18Rik
MACS_peak_2238	chr13	114803028	-15209	NM_013826	Mocs2
MACS_peak_4097	chr2	22744876	-29451	NM_019456	Apbb1ip
MACS_peak_1744	chr12	71317364	7480	NM_001190466	Dact1
MACS_peak_5494	chr4	133910841	-23042	NM_009097	Rps6ka1
MACS_peak_7292	chr8	26854696	-30273	NR_045904	2310008N11Rik
MACS_peak_1234	chr11	75966889	-33023	NM_198637	1700016K19Rik
MACS_peak_4644	chr2	173769922	32351	NM_019806	Vapb
MACS_peak_299	chr1	135227234	31238	NM_001163131	Elf3
MACS_peak_1449	chr11	102467193	2690	NM_010575	Itga2b
MACS_peak_7744	chr9	31438039	26199	NM_144936	Tmem45b
MACS_peak_1223	chr11	75213844	19851	NM_177708	Rtn4rl1
MACS_peak_2906	chr16	17243881	10294	NM_178922	Hic2
MACS_peak_5778	chr5	32183428	46956	NM_008037	Fosl2
MACS_peak_7406	chr8	71433132	27120	NM_172756	Ankle1
MACS_peak_6898	chr7	48749722	-39281	NM_028031	Zdhhc13
MACS_peak_3678	chr18	60649162	-14248	NR_045401	G630071F17Rik
MACS_peak_3164	chr17	13743837	-16704	NM_010806	Mllt4
MACS_peak_5380	chr4	118547978	-4252	NM_172383	Tmem125
MACS_peak_4787	chr3	65974776	-16551	NM_019937	Ccnl1
MACS_peak_3252	chr17	28224018	-8736	NM_011145	Ppard
MACS_peak_6724	chr7	16047842	-24100	NM_001099277	Zfp541
MACS_peak_6045	chr5	115522264	15562	NM_133915	Pxn
MACS_peak_4070	chr2	6162848	29965	NR_033471	Gm10857
MACS_peak_2895	chr16	16485860	18358	NM_139233	Fgd4
MACS_peak_1813	chr12	85698476	11756	NM_016767	Batf
MACS_peak_4507	chr2	148461008	-17473	NM_010740	Cd93
MACS_peak_7061	chr7	112188175	-29118	NM_015814	Dkk3
MACS_peak_6686	chr6	149154300	12787	NM_177101	Mettl20
MACS_peak_278	chr1	133084418	38406	NM_001099276	Pik3c2b
MACS_peak_4637	chr2	173057061	35159	NM_019547	Rbm38
MACS_peak_3034	chr16	57391510	38233	NM_001040397	Filip1l
MACS_peak_290	chr1	134093108	-13953	NM_007570	Btg2
MACS_peak_1881	chr12	108699447	2859	NM_001171002	Degs2
MACS_peak_3921	chr19	34074588	7230	NM_027340	Lipn
MACS_peak_6835	chr7	30804302	16397	NM_001033131	Krtdap
MACS_peak_7171	chr7	132931354	-18268	NM_207302	Zranb1
MACS_peak_2547	chr15	6316922	17133	NM_001008702	Dab2
MACS_peak_1320	chr11	87462359	34768	NM_001199293	Tex14
MACS_peak_938	chr10	130412365	17247	NM_001102602	Vmn2r85
MACS_peak_6548	chr6	114901381	20371	NM_177683	Vgll4
MACS_peak_6246	chr5	144317509	40448	NR_040432	Gm15708
MACS_peak_5811	chr5	36374465	23674	NM_030889	Sorcs2
MACS_peak_3953	chr19	41857736	-9604	NM_177603	Frat2
MACS_peak_6081	chr5	122269383	-4923	NM_001039153	Tctn1
MACS_peak_3162	chr17	13590601	-36507	NR_045437	2700054A10Rik
MACS_peak_4155	chr2	30718898	-2312	NR_037272	Mir3089
MACS_peak_2806	chr15	100747542	-14205	NM_021530	Slc4a8
MACS_peak_2258	chr14	8286797	22979	NM_183187	Fam107a
MACS_peak_473	chr1	189761708	33440	NM_008976	Ptpn14
MACS_peak_6758	chr7	19816497	6258	NM_033601	Bcl3
MACS_peak_5187	chr4	42949933	-3161	NM_019874	Dnajb5
MACS_peak_522	chr10	11352798	9353	NM_010146	Epm2a
MACS_peak_4072	chr2	6378519	25783	NM_181399	Usp6nl
MACS_peak_2944	chr16	22622496	34735	NM_138650	Dgkg
MACS_peak_7640	chr8	122636094	-13359	NM_001007462	Pabpn1l
MACS_peak_2441	chr14	69502983	9566	NM_173420	Synb
MACS_peak_7512	chr8	95144739	-2199	NM_001145831	Kifc3
MACS_peak_8047	chr9	114978554	-44567	NM_175380	Gpd1l
MACS_peak_6957	chr7	80794107	9224	NM_016721	Iqgap1
MACS_peak_2927	chr16	20451946	-25552	NM_176839	Abcc5
MACS_peak_6586	chr6	124549288	-6929	NM_001097617	C1s
MACS_peak_1329	chr11	88161631	-7934	NM_001172099	Cuedc1
MACS_peak_2522	chr14	120313040	37371	NM_175341	Mbnl2
MACS_peak_3096	chr16	93789235	-42886	NM_001045529	Morc3
MACS_peak_45	chr1	36287818	-14393	NM_153408	Neurl3
MACS_peak_1820	chr12	86973371	15305	NM_001080943	Zdhhc22
MACS_peak_6804	chr7	28382369	-3141	NM_011756	Zfp36
MACS_peak_3890	chr19	21628590	24201	NM_025423	1110059E24Rik
MACS_peak_188	chr1	86434597	8268	NM_027966	1700019O17Rik
MACS_peak_3113	chr16	97362299	5571	NM_019517	Bace2
MACS_peak_6365	chr6	47772367	-19442	NR_002841	Rn4.5s
MACS_peak_1925	chr12	117523879	7400	NM_175930	Rapgef5
MACS_peak_2069	chr13	54425491	43349	NM_028597	Thoc3
MACS_peak_379	chr1	167273882	11245	NM_030724	Uck2
MACS_peak_6106	chr5	124445970	6040	NM_030241	Setd8
MACS_peak_5938	chr5	91098414	23797	NM_007950	Ereg
MACS_peak_1868	chr12	105524783	-38389	NM_009747	Bdkrb2
MACS_peak_3729	chr18	74768302	10153	NR_028560	Scarna17
MACS_peak_2401	chr14	58075322	2636	NM_013518	Fgf9
MACS_peak_2439	chr14	69162048	-9754	NM_010920	Nkx2-6
MACS_peak_720	chr10	80323825	-3277	NM_025521	2310011J03Rik
MACS_peak_2730	chr15	84853901	2228	NM_001081166	Phf21b
MACS_peak_4600	chr2	165969626	-23011	NM_008679	Ncoa3
MACS_peak_1781	chr12	80441457	-4856	NM_177267	Dcaf5
MACS_peak_2845	chr16	4542018	17702	NM_031182	Tfap4
MACS_peak_6792	chr7	27490746	3793	NM_018820	Sertad1
MACS_peak_4784	chr3	65659458	-6770	NM_001037923	Lekr1
MACS_peak_4845	chr3	89332820	5208	NM_007910	Efna4
MACS_peak_282	chr1	133265194	4614	NR_037984	Gm19461
MACS_peak_6625	chr6	129213786	24259	NR_040265	2310001H17Rik
MACS_peak_5609	chr4	148798126	-6266	NM_027195	Casz1
MACS_peak_5174	chr4	40908516	-11540	NM_011463	Spink4
MACS_peak_4485	chr2	143846974	16199	NM_009751	Bfsp1
MACS_peak_1051	chr11	48856788	14558	NM_008326	Irgm1
MACS_peak_3074	chr16	90197777	-22965	NM_011434	Sod1
MACS_peak_4584	chr2	164047378	21928	NM_001114079	Pabpc1l
MACS_peak_7155	chr7	128700043	40386	NM_145955	Mcmbp
MACS_peak_6718	chr7	12010595	-30704	NM_001166731	Vmn1r77
MACS_peak_4397	chr2	119744850	2513	NM_146125	Itpka
MACS_peak_6154	chr5	135118871	11980	NM_021455	Mlxipl
MACS_peak_4705	chr3	28026959	42788	NM_008875	Pld1
MACS_peak_2935	chr16	21246057	41262	NM_010143	Ephb3
MACS_peak_6551	chr6	115539357	-5347	NM_199033	Tsen2
MACS_peak_2341	chr14	47365237	-8623	NM_010705	Lgals3
MACS_peak_725	chr10	80435885	-2232	NM_001164148	Tcf3
MACS_peak_3345	chr17	39848648	5651	NR_046233	Rn45s
MACS_peak_3865	chr19	9081815	6141	NM_011681	Scgb1a1
MACS_peak_556	chr10	23988673	-3027	NM_001010828	Taar6
MACS_peak_1157	chr11	67031146	5992	NM_177392	Tmem220
MACS_peak_2480	chr14	79527857	-46589	NM_018765	Wbp4
MACS_peak_6166	chr5	136066845	9578	NM_027158	Upk3bl
MACS_peak_4771	chr3	60045345	13557	NM_023383	Aadac
MACS_peak_178	chr1	82992078	46370	NM_030556	Slc19a3
MACS_peak_1167	chr11	69410762	2913	NM_001017426	Kdm6b
MACS_peak_2317	chr14	33214600	-2223	NM_153800	Arhgap22
MACS_peak_834	chr10	111559324	34949	NR_045344	4933440J02Rik
MACS_peak_5408	chr4	124709335	-5526	NM_029157	Sf3a3
MACS_peak_3132	chr17	5965273	-10313	NM_001113351	Synj2
MACS_peak_7323	chr8	44938077	-12131	NM_001081286	Fat1
MACS_peak_7279	chr8	24506944	-21958	NR_035483	Mir1957
MACS_peak_5601	chr4	147924752	12024	NM_011122	Plod1
MACS_peak_1125	chr11	60115362	10349	NM_009021	Rai1
MACS_peak_3437	chr17	65961974	-10787	NM_023053	Twsg1
MACS_peak_8205	chrX	134150096	11832	NM_183319	Xkrx
MACS_peak_2276	chr14	20641005	15535	NM_021508	Myoz1
MACS_peak_2066	chr13	53269949	16160	NM_013846	Ror2
MACS_peak_4757	chr3	52985736	31487	NM_026225	Cog6
MACS_peak_5451	chr4	129811088	-9391	NM_008974	Ptp4a2
MACS_peak_6280	chr5	149229037	-36021	NM_009663	Alox5ap
MACS_peak_266	chr1	130832606	5922	NM_011082	Pigr
MACS_peak_6158	chr5	135357748	4452	NM_178240	Trim50
MACS_peak_1289	chr11	83271593	15133	NM_001166028	Slfn14-ps
MACS_peak_297	chr1	135180812	-13131	NM_134438	Gpr37l1
MACS_peak_6760	chr7	19831903	-9148	NM_033601	Bcl3
MACS_peak_1435	chr11	101658386	-7155	NM_025404	Arl4d
MACS_peak_5522	chr4	135745846	-13869	NM_001085509	Myom3
MACS_peak_3327	chr17	35556998	4870	NM_001008424	Cdsn
MACS_peak_4333	chr2	91474516	16985	NM_001145857	Lrp4
MACS_peak_5026	chr3	126609886	12913	NM_023813	Camk2d
MACS_peak_7269	chr8	20441374	-16560	NR_028428	2610005L07Rik
MACS_peak_4038	chr19	59367022	-21242	NM_001033222	Pdzd8
MACS_peak_319	chr1	150343332	3439	NR_040603	2310030A07Rik
MACS_peak_5242	chr4	61856175	-20995	NM_008649	Mup5
MACS_peak_4191	chr2	34802000	-2088	NM_145522	Rabepk
MACS_peak_2092	chr13	58115362	-12934	NM_001195075	Klhl3
MACS_peak_5476	chr4	133038578	27072	NM_146155	Ahdc1
MACS_peak_4316	chr2	85048019	-2441	NM_001081260	Tnks1bp1
MACS_peak_7349	chr8	57602310	-49443	NR_040698	AW046200
MACS_peak_7516	chr8	95515651	-18449	NM_172914	Ccdc113
MACS_peak_274	chr1	132349552	33427	NM_001195025	Nuak2
MACS_peak_3277	chr17	31305584	9360	NM_001242427	Slc37a1
MACS_peak_6684	chr6	149119124	-17444	NM_177192	Dennd5b
MACS_peak_559	chr10	25297151	2012	NM_018747	Akap7
MACS_peak_1645	chr12	16841252	30287	NR_027677	E2f6
MACS_peak_2026	chr13	40722982	7461	NM_001122948	Tfap2a
MACS_peak_3680	chr18	60748162	-26434	NM_020600	Rps14
MACS_peak_5535	chr4	136462336	-7425	NM_024452	Luzp1
MACS_peak_7400	chr8	70865805	7685	NM_026964	Ccdc124
MACS_peak_5739	chr5	24750775	7068	NM_153076	Crygn
MACS_peak_5574	chr4	141506575	32022	NM_019763	Spen
MACS_peak_2568	chr15	25663321	40771	NM_019472	Myo10
MACS_peak_430	chr1	178539723	10598	NM_001161665	Kif26b
MACS_peak_1335	chr11	89024489	25086	NM_009546	Trim25
MACS_peak_5561	chr4	139338340	13958	NM_023536	Mrto4
MACS_peak_7022	chr7	101064840	-43935	NM_001146010	Fchsd2
MACS_peak_3948	chr19	41275746	-11742	NM_133352	Tm9sf3
MACS_peak_1093	chr11	54140148	39224	NM_011031	P4ha2
MACS_peak_6537	chr6	113333424	6448	NM_010957	Ogg1
MACS_peak_2813	chr15	102018052	-10164	NM_010664	Krt18
MACS_peak_4390	chr2	119338047	-11850	NR_030683	Gm14207
MACS_peak_877	chr10	121455529	20721	NM_138956	Rassf3
MACS_peak_5780	chr5	32196251	-36457	NM_030072	Plb1
MACS_peak_6567	chr6	119396065	21418	NM_197985	Adipor2
MACS_peak_3088	chr16	91703055	14157	NR_040389	Gm10785
MACS_peak_6582	chr6	122616062	-5991	NM_008108	Gdf3
MACS_peak_5378	chr4	118517497	-9778	NM_025572	2610528J11Rik
MACS_peak_7087	chr7	120875387	24198	NM_001267711	Eef2k
MACS_peak_6043	chr5	115490220	-5736	NM_133760	Sirt4
MACS_peak_1485	chr11	107012908	-13383	NM_010655	Kpna2
MACS_peak_3491	chr17	83862373	-15583	NM_025325	Haao
MACS_peak_908	chr10	127803414	2261	NM_009040	Rdh16
MACS_peak_3451	chr17	70963729	26787	NM_023402	Myl12b
MACS_peak_7479	chr8	85701097	-10088	NM_001081324	Neto2
MACS_peak_2897	chr16	16600201	-40005	NM_139234	Fgd4
MACS_peak_3235	chr17	26422575	7610	NM_001081656	Neurl1b
MACS_peak_7079	chr7	118499567	-7592	NM_001033380	Itpripl2
MACS_peak_7772	chr9	44478857	-20279	NM_030256	Bcl9l
MACS_peak_1770	chr12	79104038	-14368	NM_029988	Pigh
MACS_peak_4639	chr2	173266427	10106	NM_022995	Pmepa1
MACS_peak_3019	chr16	50030632	42220	NR_045935	Gm4827
MACS_peak_8080	chr9	121697855	7174	NM_001164562	Sec22c
MACS_peak_6332	chr6	31216862	-3489	NR_040258	2210408F21Rik
MACS_peak_7614	chr8	119740825	37591	NM_028883	Tldc1
MACS_peak_6360	chr6	43336306	-26752	NM_130869	Nobox
MACS_peak_4808	chr3	84270091	-49214	NM_030706	Trim2
MACS_peak_8067	chr9	120011032	12566	NM_011724	Xirp1
MACS_peak_1506	chr11	110032599	-36783	NM_013851	Abca8b
MACS_peak_6056	chr5	117360886	3581	NM_021539	Wsb2
MACS_peak_4182	chr2	32895828	19694	NM_146119	Fam129b
MACS_peak_4172	chr2	32471234	-19764	NM_146118	Slc25a25
MACS_peak_420	chr1	177441813	-2848	NM_001012330	Zbtb18
MACS_peak_6578	chr6	121177293	-6374	NM_028730	Pex26
MACS_peak_4734	chr3	37667083	27133	NM_011896	Spry1
MACS_peak_7370	chr8	69584295	40880	NM_001045553	Zfp868
MACS_peak_4346	chr2	94178941	-21032	NM_019657	Hsd17b12
MACS_peak_6705	chr7	4836360	8336	NM_172737	Shisa7
MACS_peak_5414	chr4	125122830	5051	NM_153159	Zc3h12a
MACS_peak_4866	chr3	90615112	2218	NM_011313	S100a6
MACS_peak_4874	chr3	93938468	5075	NM_001163730	Gm9125
MACS_peak_1089	chr11	53797539	27066	NM_001159396	Irf1
MACS_peak_673	chr10	69910608	-14924	NM_170687	Ank3
MACS_peak_1090	chr11	53840241	19015	NR_033332	Gm12216
MACS_peak_6653	chr6	136913677	8503	NM_026983	Erp27
MACS_peak_5864	chr5	64065920	20947	NR_045384	5830416I19Rik
MACS_peak_4919	chr3	96488848	-36337	NM_027126	Hfe2
MACS_peak_2464	chr14	75833695	11269	NR_045294	Gm4285
MACS_peak_5953	chr5	93289676	22103	NM_007635	Ccng2
MACS_peak_4974	chr3	107911890	-15677	NR_015459	4933431E20Rik
MACS_peak_1405	chr11	99514350	6908	NM_213730	Krt39
MACS_peak_6016	chr5	113138353	24960	NM_172884	2900026A02Rik
MACS_peak_5492	chr4	133879504	8295	NM_009097	Rps6ka1
MACS_peak_5373	chr4	117289350	37361	NM_026837	Tmem53
MACS_peak_5086	chr3	146406871	2229	NM_138744	Ssx2ip
MACS_peak_6066	chr5	119179144	20874	NR_046033	Gm7538
MACS_peak_682	chr10	75828564	-6021	NM_029472	Gstt4
MACS_peak_4642	chr2	173707623	-11792	NM_029308	1700010B08Rik
MACS_peak_6620	chr6	128755321	-32275	NM_001099918	Klrb1
MACS_peak_6584	chr6	122811056	-9128	NM_021899	Foxj2
MACS_peak_5625	chr4	149817793	-43526	NM_027460	Slc25a33
MACS_peak_4860	chr3	90293732	27198	NM_201407	Dennd4b
MACS_peak_3819	chr19	6006962	-5658	NR_045783	Gm10814
MACS_peak_1462	chr11	103340947	3755	NM_133715	Arhgap27
MACS_peak_847	chr10	115780374	-36910	NM_001168680	Tspan8
MACS_peak_2904	chr16	17222390	-11197	NM_178922	Hic2
MACS_peak_8195	chrX	101332837	33658	NM_172932	Nlgn3
MACS_peak_6000	chr5	110074523	-25446	NM_207279	Plcxd1
MACS_peak_8104	chr9	123873041	-11012	NM_011798	Xcr1
MACS_peak_7225	chr7	144780378	-41786	NM_001242349	Ano1
MACS_peak_7799	chr9	50739405	7116	NM_025865	2310030G06Rik
MACS_peak_3944	chr19	40873574	5258	NR_045343	E030044B06Rik
MACS_peak_4160	chr2	31663358	-7379	NM_144886	Exosc2
MACS_peak_2807	chr15	100917294	-18977	NM_011323	Scn8a
MACS_peak_2775	chr15	98609937	-2304	NM_007405	Adcy6
MACS_peak_3386	chr17	47909155	15477	NM_028767	Foxp4
MACS_peak_26	chr1	19176295	-32619	NM_009334	Tfap2b
MACS_peak_4847	chr3	89378563	-13301	NR_040403	Gm15417
MACS_peak_1535	chr11	115844095	20037	NM_001252532	Llgl2
MACS_peak_1037	chr11	35971441	8648	NM_170779	Wwc1
MACS_peak_2201	chr13	103320880	13612	NM_175171	Mast4
MACS_peak_5289	chr4	88938563	-27901	NR_029747	Mir31
MACS_peak_3256	chr17	28341202	9144	NM_001204156	Tead3
MACS_peak_595	chr10	41552857	-15159	NR_045341	5730435O14Rik
MACS_peak_7149	chr7	128119355	-10213	NM_021334	Itgax
MACS_peak_5333	chr4	108071359	-39269	NM_172874	Podn
MACS_peak_5375	chr4	118123203	11687	NM_009176	St3gal3
MACS_peak_7194	chr7	141123188	-5382	NM_178381	Ano9
MACS_peak_1238	chr11	76196496	-5560	NM_027773	Fam57a
MACS_peak_7295	chr8	27177321	-2675	NM_001080813	Rab11fip1
MACS_peak_4309	chr2	84633158	17352	NM_001085453	Ctnnd1
MACS_peak_671	chr10	69186038	-22514	NM_001252636	Rhobtb1
MACS_peak_280	chr1	133163853	32687	NM_133819	Ppp1r15b
MACS_peak_6276	chr5	148789442	47602	NR_028285	2210417A02Rik
MACS_peak_4612	chr2	167486183	-6462	NM_030743	Rnf114
MACS_peak_6480	chr6	88045327	-31637	NM_009005	Rab7
MACS_peak_5665	chr4	155121038	34461	NM_001081100	Morn1
MACS_peak_4226	chr2	51751892	-19883	NR_040639	Gm13490
MACS_peak_503	chr10	3110120	23073	NR_045946	B020014A21Rik
MACS_peak_7337	chr8	47836716	12234	NM_029383	Cldn22
MACS_peak_2628	chr15	59831146	-36187	NR_045076	Gm19510
MACS_peak_1127	chr11	60339550	13355	NM_153080	Tom1l2
MACS_peak_1992	chr13	30109441	-27049	NM_153546	Mboat1
MACS_peak_6408	chr6	58831524	-2176	NM_028705	Herc3
MACS_peak_5596	chr4	146293094	22709	NM_001083918	Gm13139
MACS_peak_7738	chr9	30411397	-15932	NM_028874	Snx19
MACS_peak_1215	chr11	74638628	-10867	NM_001081158	Cluh
MACS_peak_1169	chr11	69443648	-29973	NM_001017426	Kdm6b
MACS_peak_7262	chr8	18768955	-27404	NM_007426	Angpt2
MACS_peak_6956	chr7	80779354	23977	NM_016721	Iqgap1
MACS_peak_1637	chr12	8876941	-44366	NM_008640	Laptm4a
MACS_peak_7245	chr8	10946227	-17770	NR_030715	3930402G23Rik
MACS_peak_4687	chr3	9451416	48338	NR_015499	C030034L19Rik
MACS_peak_35	chr1	24108103	-7762	NM_026604	Fam135a
MACS_peak_7837	chr9	59691830	-15934	NM_001033498	Gramd2
MACS_peak_6224	chr5	142440558	-23373	NM_172725	Ap5z1
MACS_peak_5	chr1	5072320	-2035	NM_001177795	Rgs20
MACS_peak_7603	chr8	117280738	23719	NM_001163262	Cmip
MACS_peak_3130	chr17	5893399	-47881	NM_001113353	Synj2
MACS_peak_1509	chr11	112784248	2038	NM_011448	Sox9
MACS_peak_7281	chr8	25261563	44707	NR_040352	5430421F17Rik
MACS_peak_5914	chr5	76816306	-24293	NM_001163793	C530008M17Rik
MACS_peak_5875	chr5	64812296	8773	NM_008453	Klf3
MACS_peak_836	chr10	111583966	10307	NR_045344	4933440J02Rik
MACS_peak_2921	chr16	18433323	-6607	NM_001111062	Comt
MACS_peak_8200	chrX	112371024	35755	NM_028655	Satl1
MACS_peak_2783	chr15	98993237	7272	NR_045991	4930578M01Rik
MACS_peak_3374	chr17	46929442	18957	NM_008938	Prph2
MACS_peak_4420	chr2	122681154	21509	NM_011774	Slc30a4
MACS_peak_1252	chr11	77763402	-13863	NM_011586	Myo18a
MACS_peak_5655	chr4	154001542	-10261	NM_201226	Lrrc47
MACS_peak_1366	chr11	96081177	-5483	NM_007506	Atp5g1
MACS_peak_6117	chr5	125465924	-9949	NM_030210	Aacs
MACS_peak_4026	chr19	55788096	46286	NM_001142923	Tcf7l2
MACS_peak_3876	chr19	12011972	24768	NM_146680	Olfr1423
MACS_peak_2254	chr14	7954218	39964	NM_007870	Dnase1l3
MACS_peak_5773	chr5	31597039	-16912	NM_025796	Mrpl33
MACS_peak_3122	chr17	3082002	2181	NR_003519	Pisd-ps2
MACS_peak_8085	chr9	121931135	-6140	NR_033553	1700048O20Rik
MACS_peak_6469	chr6	86596127	-32047	NM_026414	Asprv1
MACS_peak_3349	chr17	42884053	-7629	NM_009847	Cd2ap
MACS_peak_1142	chr11	61956831	-26605	NM_019921	Akap10
MACS_peak_3139	chr17	6808503	-25723	NM_009510	Ezr
MACS_peak_5618	chr4	149445460	9508	NM_022020	Rbp7
MACS_peak_480	chr1	191215983	-32650	NM_007498	Atf3
MACS_peak_2262	chr14	14348966	2471	NM_008369	Il3ra
MACS_peak_2443	chr14	70075176	-2269	NM_018781	Egr3
MACS_peak_4210	chr2	38486248	-25449	NM_021606	Nek6
MACS_peak_4490	chr2	144198576	-9286	NM_001033778	Gm5535
MACS_peak_8034	chr9	110890209	9887	NM_001146060	Als2cl
MACS_peak_3801	chr19	5149190	-30782	NM_008451	Klc2
MACS_peak_335	chr1	153769528	20102	NM_011882	Rnasel
MACS_peak_6455	chr6	83456318	14563	NR_028382	B230319C09Rik
MACS_peak_1574	chr11	119126531	-40294	NM_007625	Cbx4
MACS_peak_6184	chr5	137464511	12553	NM_011741	Zan
MACS_peak_5350	chr4	115264738	22654	NM_001100183	Cyp4a29-ps
MACS_peak_4920	chr3	96575820	-9019	NR_040409	Gm15441
MACS_peak_3586	chr18	31999074	37857	NM_032394	Myo7b
MACS_peak_7057	chr7	110792726	20122	NM_009667	Ampd3
MACS_peak_3897	chr19	24166952	7188	NM_001198985	Tjp2
MACS_peak_8138	chrX	7714232	-8017	NM_172372	Wdr45
MACS_peak_6038	chr5	115194316	-8195	NM_013879	Cabp1
MACS_peak_880	chr10	121574006	12788	NM_019786	Tbk1
MACS_peak_4268	chr2	71698021	-21396	NR_037979	Gm1631
MACS_peak_7163	chr7	130834536	-31374	NM_133942	Plekha1
MACS_peak_5647	chr4	152138627	-2302	NM_207688	Espn
MACS_peak_305	chr1	136220576	13704	NM_028872	5730559C18Rik
MACS_peak_6186	chr5	137510149	-7720	NM_028753	Pop7
MACS_peak_288	chr1	134061059	18096	NM_007570	Btg2
MACS_peak_2037	chr13	42260923	-40347	NM_010104	Edn1
MACS_peak_7739	chr9	30877462	44990	NM_001024139	Adamts15
MACS_peak_5267	chr4	80950393	39707	NM_026821	Lurap1l
MACS_peak_1060	chr11	50213141	-2351	NM_011018	Sqstm1
MACS_peak_631	chr10	59628808	-12116	NM_001033259	Mcu
MACS_peak_7493	chr8	91183298	-47802	NM_010241	Aktip
MACS_peak_957	chr11	5062088	3239	NM_144560	Gas2l1
MACS_peak_6481	chr6	88075209	-9264	NM_133933	Rpn1
MACS_peak_3137	chr17	6693802	4730	NM_183370	Sytl3
MACS_peak_7411	chr8	71629419	18395	NM_146211	Glt25d1
MACS_peak_5388	chr4	120516769	-15462	NM_177570	Slfnl1
MACS_peak_1433	chr11	101641938	13989	NM_025654	Rdm1
MACS_peak_6893	chr7	46838922	-6882	NM_010699	Ldha
MACS_peak_8109	chr9	124440158	16371	NR_015516	4930526I15Rik
MACS_peak_6465	chr6	86472469	15758	NR_040293	2310040G24Rik
MACS_peak_6669	chr6	145340938	-46687	NR_003625	1700073E17Rik
MACS_peak_8077	chr9	121314146	-36974	NM_177589	Ulk4
MACS_peak_5478	chr4	133096106	-34527	NM_153423	Wasf2
MACS_peak_468	chr1	185502774	5468	NR_033600	5033404E19Rik
MACS_peak_3559	chr18	11646478	-10871	NR_045526	Rbbp8
MACS_peak_8182	chrX	76599036	3888	NM_001201395	4930468A15Rik
MACS_peak_5634	chr4	150825786	29163	NR_040649	1700045H11Rik
MACS_peak_7044	chr7	109115718	-32394	NM_178780	Ric3
MACS_peak_108	chr1	58613964	27365	NM_025597	Ndufb3
MACS_peak_4537	chr2	155050733	23764	NM_016661	Ahcy
MACS_peak_622	chr10	58239587	-2927	NM_001034869	Gm4981
MACS_peak_2112	chr13	65241330	-35614	NM_175290	Nlrp4f
MACS_peak_629	chr10	59578727	37965	NM_001033259	Mcu
MACS_peak_1696	chr12	54729710	-33845	NM_025456	Eapp
MACS_peak_4147	chr2	30200327	5372	NM_172404	Ccbl1
MACS_peak_743	chr10	81092735	6137	NM_145365	Creb3l3
MACS_peak_4470	chr2	132939196	6840	NM_198029	Fermt1
MACS_peak_2922	chr16	18533283	34412	NM_023120	Gnb1l
MACS_peak_5200	chr4	44233646	-12379	NR_039565	Mir5106
MACS_peak_2172	chr13	97190587	7770	NM_010422	Hexb
MACS_peak_6259	chr5	146261164	29489	NM_153599	Cdk8
MACS_peak_191	chr1	86504398	-22338	NM_008972	Ptma
MACS_peak_2734	chr15	85542200	35870	NM_001163634	Wnt7b
MACS_peak_3497	chr17	84156788	31159	NM_001001806	Zfp36l2
MACS_peak_1019	chr11	30183478	14779	NM_009260	Sptbn1
MACS_peak_2770	chr15	97945528	-18701	NM_201359	Tmem106c
MACS_peak_3702	chr18	65616339	36109	NM_207255	Zfp532
MACS_peak_2840	chr16	4003921	-2241	NM_177472	Slx4
MACS_peak_7697	chr9	15135156	-23048	NM_001164797	Hephl1
MACS_peak_1294	chr11	84179588	-12112	NM_001037932	Gm11437
MACS_peak_5012	chr3	121819962	-4747	NM_008991	Abcd3
MACS_peak_6203	chr5	138846600	26520	NM_001195128	Gm5294
MACS_peak_4270	chr2	71814052	26969	NM_008397	Itga6
MACS_peak_5689	chr4	156077816	-22066	NR_029587	Mir200b
MACS_peak_2952	chr16	29946156	32968	NR_037689	Gm1968
MACS_peak_7818	chr9	57402534	11464	NR_040729	4930430J02Rik
MACS_peak_130	chr1	65118828	4365	NM_175293	D630023F18Rik
MACS_peak_4154	chr2	30708058	-13152	NR_037272	Mir3089
MACS_peak_39	chr1	30873616	-10360	NM_001081080	Phf3
MACS_peak_1401	chr11	98905148	-2741	NM_001025779	Cdc6
MACS_peak_5040	chr3	131348061	-3138	NM_028943	Sgms2
MACS_peak_3972	chr19	44284287	-9389	NM_009128	Scd2
MACS_peak_2386	chr14	56560494	11352	NM_001014996	Cenpj
MACS_peak_4659	chr2	180456177	-4801	NM_148933	Slco4a1
MACS_peak_3737	chr18	75343323	-24042	NM_001042660	Smad7
MACS_peak_6809	chr7	28802453	-8437	NM_177301	Hnrnpl
MACS_peak_1311	chr11	86962086	31676	NM_001005341	Ypel2
MACS_peak_2424	chr14	64640020	-12511	NM_001081177	Kif13b
MACS_peak_669	chr10	68354592	-33450	NR_045357	4930545H06Rik
MACS_peak_4012	chr19	53314284	3778	NM_001008542	Mxi1
MACS_peak_6581	chr6	122591620	10824	NM_031159	Apobec1
MACS_peak_2747	chr15	88837358	17712	NM_029720	Creld2
MACS_peak_2912	chr16	17815760	-17359	NR_027959	B830017H08Rik
MACS_peak_5046	chr3	133211635	23254	NM_029953	Arhgef38
MACS_peak_7895	chr9	72133234	-21415	NM_001253865	Tcf12
MACS_peak_3970	chr19	44248502	-45174	NM_009128	Scd2
MACS_peak_4089	chr2	19509357	44553	NM_027600	4921504E06Rik
MACS_peak_3372	chr17	46857636	-26223	NM_001100452	Gltscr1l
MACS_peak_5852	chr5	53196846	16606	NM_172710	Sel1l3
MACS_peak_5886	chr5	66053237	44941	NM_139065	Rbm47
MACS_peak_7701	chr9	15316285	-9837	NM_001199484	4931406C07Rik
MACS_peak_666	chr10	68231576	47150	NM_023598	Arid5b
MACS_peak_1284	chr11	80784446	-4421	NM_177390	Myo1d
MACS_peak_7159	chr7	129937872	-24293	NR_046077	Gm4265
MACS_peak_1460	chr11	103158850	-12288	NM_001077698	Fmnl1
MACS_peak_3657	chr18	49987149	7722	NM_001177759	Tnfaip8
MACS_peak_147	chr1	74296052	8284	NM_027154	Tmbim1
MACS_peak_405	chr1	171478426	-25052	NM_019484	Alyref2
MACS_peak_204	chr1	91024017	25290	NM_001111312	Lrrfip1
MACS_peak_2768	chr15	96710058	-10360	NM_175121	Slc38a2
MACS_peak_3964	chr19	43695627	5938	NM_053103	Entpd7
MACS_peak_1842	chr12	99645174	-17200	NR_045288	1700064M15Rik
MACS_peak_5210	chr4	46507639	18310	NM_053179	Nans
MACS_peak_6018	chr5	113172344	-9031	NM_172884	2900026A02Rik
MACS_peak_1334	chr11	88969241	-2324	NR_003564	Gm15698
MACS_peak_527	chr10	13850281	18549	NM_025446	Aig1
MACS_peak_7773	chr9	44515444	10977	NM_007551	Cxcr5
MACS_peak_4543	chr2	155473807	-33024	NM_019825	Ncoa6
MACS_peak_183	chr1	85864580	-29930	NM_022417	Itm2c
MACS_peak_1503	chr11	109587850	23539	NM_145940	Wipi1
MACS_peak_939	chr11	3100486	-23535	NR_003517	Pisd-ps1
MACS_peak_3759	chr18	82489439	14316	NM_001025245	Mbp
MACS_peak_7934	chr9	92229586	-20608	NM_011636	Plscr1
MACS_peak_2516	chr14	118145675	8548	NM_021434	Gpr180
MACS_peak_7975	chr9	105819504	8581	NM_001102607	Col6a6
MACS_peak_5913	chr5	76389298	-25521	NM_019515	Nmu
MACS_peak_1848	chr12	100282436	5827	NR_045741	Gm10432
MACS_peak_4881	chr3	94758147	28368	NM_001037711	Cgn
MACS_peak_3475	chr17	79878360	17668	NM_019717	Atl2
MACS_peak_3185	chr17	17838281	7306	NM_001162909	Ncrna00085
MACS_peak_8175	chrX	71645538	-18229	NM_010340	Gpr50
MACS_peak_6321	chr6	29748429	12932	NM_176996	Smo
MACS_peak_1420	chr11	101064041	-6053	NM_013792	Naglu
MACS_peak_474	chr1	190902956	8814	NM_178775	Rps6kc1
MACS_peak_6881	chr7	45339917	4648	NM_010473	Hrc
MACS_peak_4184	chr2	33131572	-44368	NM_178888	Garnl3
MACS_peak_3022	chr16	52438450	14547	NM_009655	Alcam
MACS_peak_7184	chr7	139258257	9775	NM_001098636	Pwwp2b
MACS_peak_3171	chr17	15024566	-14382	NM_198104	Tcte3
MACS_peak_7046	chr7	109602796	13772	NR_037617	St5
MACS_peak_4983	chr3	108477006	-31747	NM_001204979	Sars
MACS_peak_6147	chr5	134967511	-18703	NM_009902	Cldn3
MACS_peak_81	chr1	51997061	-11183	NM_011487	Stat4
MACS_peak_1374	chr11	97022128	-7824	NM_146027	Scrn2
MACS_peak_5580	chr4	141731951	-8532	NM_001017966	Ddi2
MACS_peak_3688	chr18	61626748	-12905	NR_045420	Gm20748
MACS_peak_4586	chr2	164413325	-8165	NM_001252563	Matn4
MACS_peak_7644	chr8	123106084	3026	NR_028128	Snord68
MACS_peak_4898	chr3	95675581	12277	NM_144899	Adamtsl4
MACS_peak_2249	chr13	119631933	8114	NM_020279	Ccl28
MACS_peak_7845	chr9	62344048	2705	NM_009672	Anp32a
MACS_peak_1324	chr11	87709793	10269	NR_045139	1110028F11Rik
MACS_peak_1519	chr11	115413413	6506	NM_027862	Atp5h
MACS_peak_6868	chr7	44694184	-14559	NM_029317	Izumo2
MACS_peak_3338	chr17	36231291	26555	NM_026308	Rpp21
MACS_peak_1094	chr11	54140629	39705	NM_011031	P4ha2
MACS_peak_461	chr1	183345551	24014	NM_177389	Mia3
MACS_peak_425	chr1	178276252	-42901	NM_025511	Cox20
MACS_peak_5868	chr5	64588136	22563	NR_045078	Gm3716
MACS_peak_5632	chr4	150685386	-33212	NM_173774	Slc45a1
MACS_peak_7760	chr9	43729630	-14946	NM_021424	Pvrl1
MACS_peak_256	chr1	125550634	-10382	NM_028787	Slc35f5
MACS_peak_8210	chrX	143483058	-35533	NM_001195048	Pak3
MACS_peak_2054	chr13	48546219	-7947	NR_029725	Mirlet7a-1
MACS_peak_3926	chr19	36409559	30492	NM_029508	Pcgf5
MACS_peak_1495	chr11	108365193	-21305	NM_011101	Prkca
MACS_peak_2727	chr15	83474348	-9742	NM_001159509	Pacsin2
MACS_peak_406	chr1	171490645	-12833	NM_019484	Alyref2
MACS_peak_1812	chr12	85485925	12024	NM_010234	Fos
MACS_peak_4030	chr19	56822266	-3943	NM_001002238	Tdrd1
MACS_peak_5270	chr4	82513313	-8005	NM_008687	Nfib
MACS_peak_754	chr10	81464597	18112	NM_176954	Celf5
MACS_peak_1778	chr12	80103825	9188	NM_007564	Zfp36l1
MACS_peak_7892	chr9	70888879	45929	NM_008280	Lipc
MACS_peak_4819	chr3	87425171	-10611	NM_183222	Fcrl5
MACS_peak_6431	chr6	72216990	18587	NM_153778	Atoh8
MACS_peak_7454	chr8	84004503	2797	NM_183097	1700067K01Rik
MACS_peak_16	chr1	12657686	-9877	NR_045297	Gm17644
MACS_peak_5835	chr5	43948339	33423	NM_008009	Fgfbp1
MACS_peak_5215	chr4	48044942	-6306	NM_015743	Nr4a3
MACS_peak_164	chr1	75251610	12598	NM_008985	Ptprn
MACS_peak_3430	chr17	63863900	-32118	NM_001037997	Fert2
MACS_peak_2035	chr13	41828545	18943	NM_175417	Adtrp
MACS_peak_3542	chr18	7033762	-28983	NM_177595	Mkx
MACS_peak_6287	chr5	151233893	-43700	NM_146258	Stard13
MACS_peak_1318	chr11	87443355	15764	NM_001199293	Tex14
MACS_peak_4322	chr2	90889915	4129	NM_026161	C1qtnf4
MACS_peak_1307	chr11	86587153	-2995	NR_029738	Mir21
MACS_peak_3683	chr18	61018035	-3836	NM_201353	Slc6a7
MACS_peak_3135	chr17	6390967	-39145	NM_009342	Dynlt1b
MACS_peak_5265	chr4	80874397	-36289	NM_026821	Lurap1l
MACS_peak_5386	chr4	119631423	-6309	NM_008190	Guca2a
MACS_peak_7316	chr8	40943597	17364	NM_026840	Pdgfrl
MACS_peak_1618	chr11	121713226	10799	NM_144797	Metrnl
MACS_peak_6113	chr5	125166455	12759	NM_001253904	Ncor2
MACS_peak_7667	chr8	124921931	24045	NM_001111141	Sprtn
MACS_peak_1681	chr12	41515157	-29406	NM_010733	Lrrn3
MACS_peak_612	chr10	52174491	20753	NM_011282	Ros1
MACS_peak_1627	chr12	4220979	-13048	NM_001204912	Ptrhd1
MACS_peak_2140	chr13	80940113	-23961	NR_015587	9330111N05Rik
MACS_peak_5396	chr4	121215164	-26630	NM_001081013	Rlf
MACS_peak_4022	chr19	55232610	8626	NM_001081076	Gucy2g
MACS_peak_3517	chr17	87482997	-36062	NM_007589	Calm2
MACS_peak_2018	chr13	37908342	19471	NM_001177869	Rreb1
MACS_peak_7010	chr7	100126796	-5296	NM_133692	Pold3
MACS_peak_5000	chr3	116726788	-14508	NM_144902	Slc35a3
MACS_peak_5502	chr4	134356241	13195	NM_001039677	Slc30a2
MACS_peak_4834	chr3	88510110	-6778	NM_001002011	Lmna
MACS_peak_2658	chr15	76102754	-12741	NM_144847	Nrbp2
MACS_peak_3679	chr18	60729674	-16285	NM_008306	Ndst1
MACS_peak_3589	chr18	32147711	-8141	NM_001042767	Proc
MACS_peak_1267	chr11	78848951	22356	NM_001076681	Lyrm9
MACS_peak_3616	chr18	36328773	-19851	NM_001081365	Cystm1
MACS_peak_4746	chr3	51276651	49336	NM_023502	Elf2
MACS_peak_1966	chr13	22051255	8025	NM_178198	Hist1h2bj
MACS_peak_3359	chr17	45767798	-33954	NM_028164	1600014C23Rik
MACS_peak_2521	chr14	120278471	2802	NM_175341	Mbnl2
MACS_peak_6164	chr5	135957930	16546	NM_001160366	Srcrb4d
MACS_peak_7864	chr9	65196600	-18090	NM_177460	Parp16
MACS_peak_3520	chr17	87603557	-32422	NM_008532	Epcam
MACS_peak_582	chr10	39907370	-8132	NR_033628	AA474331
MACS_peak_6402	chr6	55357704	-18591	NM_001003685	Ghrhr
MACS_peak_5059	chr3	137943839	25284	NM_019920	Lamtor3
MACS_peak_7699	chr9	15245460	6415	NM_026955	Vstm5
MACS_peak_339	chr1	155083605	16031	NM_010500	Ier5
MACS_peak_5233	chr4	58745972	39748	NM_146920	Olfr267
MACS_peak_5028	chr3	127568812	15323	NM_197997	4930422G04Rik
MACS_peak_3350	chr17	42909204	-32780	NM_009847	Cd2ap
MACS_peak_7095	chr7	122226586	7090	NM_027363	Chp2
MACS_peak_7877	chr9	66512216	2377	NM_175206	Fbxl22
MACS_peak_4439	chr2	127722600	7297	NM_145532	Mall
MACS_peak_3114	chr16	97643767	-32572	NM_015775	Tmprss2
MACS_peak_7632	chr8	122324222	36524	NM_133202	Trhr2
MACS_peak_2631	chr15	61790330	-15879	NR_040350	D030024E09Rik
MACS_peak_4016	chr19	53511730	-17588	NM_001085390	Dusp5
MACS_peak_7953	chr9	98466847	-23690	NM_009034	Rbp2
MACS_peak_6483	chr6	88189809	-8855	NM_008090	Gata2
MACS_peak_3728	chr18	74545574	-14450	NR_045368	1700120E14Rik
MACS_peak_1339	chr11	90269412	19936	NM_026178	Mmd
MACS_peak_1253	chr11	77786118	8853	NM_011586	Myo18a
MACS_peak_1188	chr11	70021664	3059	NM_007864	Dlg4
MACS_peak_1531	chr11	115753638	-11795	NM_028014	2310067B10Rik
MACS_peak_7750	chr9	35305401	24296	NR_040715	4933422A05Rik
MACS_peak_6503	chr6	94719138	-18993	NM_008377	Lrig1
MACS_peak_8150	chrX	13461702	-5970	NM_173415	Nyx
MACS_peak_2552	chr15	8469356	-24893	NM_201232	Nipbl
MACS_peak_6078	chr5	121838943	-2142	NM_008507	Sh2b3
MACS_peak_2248	chr13	119614033	-9786	NM_020279	Ccl28
MACS_peak_4916	chr3	96459281	-6975	NM_001256180	BC107364
MACS_peak_4487	chr2	143890057	-25274	NM_019771	Dstn
MACS_peak_2079	chr13	55212021	2239	NM_008739	Nsd1
MACS_peak_5082	chr3	145964646	-23224	NM_001166064	Syde2
MACS_peak_768	chr10	82955319	-30178	NM_021439	Chst11
MACS_peak_7037	chr7	105395829	4225	NM_001242364	Fam160a2
MACS_peak_4293	chr2	76417833	11295	NM_145525	Osbpl6
MACS_peak_2871	chr16	10975122	17999	NM_019980	Litaf
MACS_peak_7128	chr7	127254289	6378	NM_023203	Dctpp1
MACS_peak_3259	chr17	28523124	-7737	NM_026290	Armc12
MACS_peak_1694	chr12	54710378	-14513	NM_025456	Eapp
MACS_peak_32	chr1	23256246	-16023	NR_029533	Mir30a
MACS_peak_1558	chr11	117177829	-21832	NM_001113486	Sept9
MACS_peak_3941	chr19	40119858	30179	NM_001167877	Cyp2c50
MACS_peak_1866	chr12	104442487	30749	NM_010351	Gsc
MACS_peak_4194	chr2	34905409	8567	NM_028716	Phf19
MACS_peak_7676	chr8	126614461	-21025	NM_001164598	Irf2bp2
MACS_peak_1165	chr11	69123592	-2785	NM_011786	Aloxe3
MACS_peak_1990	chr13	29034624	18369	NR_045075	A330102I10Rik
MACS_peak_3070	chr16	89939933	20894	NM_009384	Tiam1
MACS_peak_5497	chr4	134082106	12967	NM_013706	Cd52
MACS_peak_7470	chr8	84985696	-4899	NM_133255	Hook2
MACS_peak_8110	chr9	124442344	18557	NR_015516	4930526I15Rik
MACS_peak_5555	chr4	138939001	-25054	NM_028453	Otud3
MACS_peak_1903	chr12	111897081	10974	NM_011625	Ppp1r13b
MACS_peak_865	chr10	118861133	7770	NM_001014390	Dyrk2
MACS_peak_3997	chr19	46988681	-19114	NM_001164365	Nt5c2
MACS_peak_5254	chr4	70378164	32203	NM_145990	Cdk5rap2
MACS_peak_2016	chr13	37779096	-46942	NM_026830	Rreb1
MACS_peak_1874	chr12	108035871	-32457	NM_021399	Bcl11b
MACS_peak_8098	chr9	123462007	-16694	NM_013860	Limd1
MACS_peak_5970	chr5	101700617	-35906	NM_144955	Nkx6-1
MACS_peak_7879	chr9	66606679	-13699	NM_144937	Usp3
MACS_peak_2795	chr15	99865485	9971	NM_001113545	Lima1
MACS_peak_2546	chr15	5196211	10651	NM_026213	Ttc33
MACS_peak_1087	chr11	53763764	-6250	NM_001159393	Irf1
MACS_peak_4378	chr2	118426871	37759	NM_001177806	Eif2ak4
MACS_peak_7462	chr8	84639331	23521	NM_010499	Ier2
MACS_peak_5659	chr4	154294545	5350	NM_001112744	Arhgef16
MACS_peak_796	chr10	93852381	20826	NM_001206851	Usp44
MACS_peak_218	chr1	93445164	33644	NM_133808	Hdlbp
MACS_peak_2361	chr14	52257743	-20171	NM_201637	Chd8
MACS_peak_6029	chr5	114667654	-9233	NM_022017	Trpv4
MACS_peak_3936	chr19	38357976	-38004	NM_175507	Slc35g1
MACS_peak_901	chr10	127603902	17246	NM_008512	Lrp1
MACS_peak_6421	chr6	70814284	-22109	NM_009075	Rpia
MACS_peak_3378	chr17	47484352	17935	NM_022015	Taf8
MACS_peak_3987	chr19	46136550	4651	NM_007703	Elovl3
MACS_peak_3924	chr19	36348176	-30891	NM_029508	Pcgf5
MACS_peak_5546	chr4	137707429	25762	NM_001256218	Rap1gap
MACS_peak_6813	chr7	28970157	-7877	NM_021895	Actn4
MACS_peak_264	chr1	130770803	-30099	NM_001170632	Fcamr
MACS_peak_4282	chr2	73867970	24658	NM_009715	Atf2
MACS_peak_2436	chr14	67188830	-44462	NM_010095	Ebf2
MACS_peak_3646	chr18	46226934	-14327	NM_178872	Trim36
MACS_peak_3030	chr16	56096515	21106	NM_001003973	Senp7
MACS_peak_5217	chr4	49481065	25493	NM_007519	Baat
MACS_peak_1467	chr11	104469001	-26710	NM_001081045	Kansl1
MACS_peak_731	chr10	80676379	-4403	NM_021462	Mknk2
MACS_peak_5751	chr5	29212304	14298	NM_021470	Rnf32
MACS_peak_7992	chr9	107612666	-3425	NM_001042779	Sema3b
MACS_peak_1493	chr11	108306954	36934	NM_011101	Prkca
MACS_peak_7757	chr9	42196594	12637	NR_040754	4930546K05Rik
MACS_peak_3178	chr17	15807617	18969	NM_178615	Rgmb
MACS_peak_2096	chr13	58359237	-4375	NM_175214	Kif27
MACS_peak_5857	chr5	57692616	25303	NR_015588	4932441J04Rik
MACS_peak_1560	chr11	117790659	-7001	NM_029964	6030468B19Rik
MACS_peak_7267	chr8	20331214	31988	NM_001177408	Gm15319
MACS_peak_5402	chr4	123664741	19619	NM_001199136	Macf1
MACS_peak_6719	chr7	12011667	-29632	NM_001166731	Vmn1r77
MACS_peak_4752	chr3	51518354	34388	NM_016858	Rab33b
MACS_peak_1233	chr11	75926498	-15472	NM_029548	Rph3al
MACS_peak_2063	chr13	51202899	31874	NM_029173	Nxnl2
MACS_peak_486	chr1	191794183	-27290	NM_010892	Nek2
MACS_peak_5680	chr4	155770570	3991	NM_147776	Vwa1
MACS_peak_3286	chr17	32364593	-14016	NM_017476	Akap8l
MACS_peak_1354	chr11	95259304	-2225	NM_053093	Tac4
MACS_peak_5623	chr4	149793952	-19685	NM_027460	Slc25a33
MACS_peak_5362	chr4	116672923	-12676	NM_011034	Prdx1
MACS_peak_6034	chr5	115089903	29410	NM_007383	Acads
MACS_peak_4264	chr2	70839052	-13572	NM_172664	Tlk1
MACS_peak_5896	chr5	71526249	21956	NM_030052	Cox7b2
MACS_peak_1536	chr11	115877504	-22635	NM_183259	Smim5
MACS_peak_7961	chr9	101073688	-26882	NM_001100451	Msl2
MACS_peak_2821	chr15	102399883	-6433	NM_013672	Sp1
MACS_peak_1570	chr11	118470761	-6199	NM_172573	Engase
MACS_peak_5964	chr5	100223692	13000	NR_040679	2310034O05Rik
MACS_peak_1053	chr11	49128489	-14732	NM_146337	Olfr1396
MACS_peak_8215	chrX	154505939	23937	NM_029199	Samt4
MACS_peak_3149	chr17	7956672	11058	NM_025789	Rsph3a
MACS_peak_1242	chr11	76476490	32929	NM_198018	Abr
MACS_peak_3951	chr19	41838713	8743	NM_008043	Frat1
MACS_peak_78	chr1	46076132	9394	NM_001160386	Dnahc7b
MACS_peak_5587	chr4	142071357	-12941	NR_027137	Tmem51as1
MACS_peak_3617	chr18	36405786	48709	NM_026027	Pfdn1
MACS_peak_6178	chr5	137263563	-24714	NM_009599	Ache
MACS_peak_1634	chr12	8640861	-33273	NM_001160221	Pum2
MACS_peak_6623	chr6	128843151	-16836	NM_030599	Klrb1b
MACS_peak_6866	chr7	44670742	-5239	NM_028021	Myh14
MACS_peak_7826	chr9	57831510	2724	NM_019689	Arid3b
MACS_peak_5709	chr5	9028377	-31231	NM_023733	Crot
MACS_peak_2053	chr13	48234185	-27242	NM_031166	Id4
MACS_peak_4520	chr2	152741763	5489	NM_010495	Id1
MACS_peak_3140	chr17	6828107	-45327	NM_009510	Ezr
MACS_peak_5095	chr3	152122270	43630	NM_016867	Gipc2
MACS_peak_4748	chr3	51340775	-14788	NM_023502	Elf2
MACS_peak_2482	chr14	86199087	-46883	NR_040457	4930529K09Rik
MACS_peak_6577	chr6	121110468	20554	NM_001270475	Mical3
MACS_peak_1026	chr11	31922738	-42895	NM_026262	4930524B15Rik
MACS_peak_5991	chr5	107869032	6075	NM_007964	Evi5
MACS_peak_7847	chr9	62828946	-9841	NM_001033175	Cln6
MACS_peak_2679	chr15	78815875	-12833	NM_130859	Card10
MACS_peak_3399	chr17	55932225	13034	NM_146249	Zfp119b
MACS_peak_56	chr1	37568556	-32297	NM_173870	Mgat4a
MACS_peak_5303	chr4	97772200	-5426	NM_001122953	Nfia
MACS_peak_4778	chr3	62348877	10100	NM_001081295	Arhgef26
MACS_peak_7074	chr7	116308362	25828	NM_026533	Rps13
MACS_peak_5571	chr4	141287807	-13414	NM_010139	Epha2
MACS_peak_6822	chr7	29518795	-13335	NM_001081028	Sipa1l3
MACS_peak_5564	chr4	139509169	-21379	NM_183148	Iffo2
MACS_peak_2594	chr15	38473719	45547	NM_001102458	Azin1
MACS_peak_1407	chr11	100286992	-17121	NM_212483	Krt42
MACS_peak_5504	chr4	134380861	-8314	NM_019578	Extl1
MACS_peak_4614	chr2	167503197	-10323	NM_170756	Spata2
MACS_peak_6227	chr5	142782544	34843	NM_178242	Tnrc18
MACS_peak_5585	chr4	141994145	11153	NR_040672	Gm13037
MACS_peak_2844	chr16	4475319	47734	NM_175347	Srl
MACS_peak_5983	chr5	105851057	-25511	NR_030777	Zfp326
MACS_peak_7594	chr8	114436999	-2653	NM_019573	Wwox
MACS_peak_6052	chr5	116009412	15016	NM_031869	Prkab1
MACS_peak_5779	chr5	32192414	-40294	NM_030072	Plb1
MACS_peak_3620	chr18	36525802	-2350	NM_172830	Slc4a9
MACS_peak_5348	chr4	110320076	31835	NM_001163397	Elavl4
MACS_peak_6854	chr7	38085070	22420	NM_007633	Ccne1
MACS_peak_5595	chr4	145623777	6631	NM_001205101	Gm13212
MACS_peak_1321	chr11	87471480	43889	NM_001199293	Tex14
MACS_peak_4873	chr3	93597353	42236	NM_009112	S100a10
MACS_peak_6624	chr6	128854575	-28260	NM_030599	Klrb1b
MACS_peak_6179	chr5	137277696	-10581	NM_009599	Ache
MACS_peak_2956	chr16	30070433	5076	NM_008235	Hes1
MACS_peak_6524	chr6	108710115	-49181	NR_040758	0610040F04Rik
MACS_peak_12	chr1	9967371	-23253	NR_024067	Snhg6
MACS_peak_8152	chrX	20425256	-35271	NM_199317	Phf16
MACS_peak_1953	chr13	21200272	20341	NM_009054	Trim27
MACS_peak_3642	chr18	42913966	-14977	NM_027531	Ppp2r2b
MACS_peak_4274	chr2	72464669	-11550	NM_025866	Cdca7
MACS_peak_2321	chr14	34549230	-26429	NM_030062	9230112D13Rik
MACS_peak_2217	chr13	108340054	23717	NM_178683	Depdc1b
MACS_peak_7949	chr9	96853168	36254	NM_153420	Acpl2
MACS_peak_8044	chr9	114753027	21824	NM_026036	Cmtm6
MACS_peak_4009	chr19	53080754	4502	NR_045320	1700054A03Rik
MACS_peak_3689	chr18	61643766	4113	NR_045420	Gm20748
MACS_peak_1732	chr12	69654209	27643	NM_001135559	Sos2
MACS_peak_7609	chr8	119440821	3659	NM_027950	Osgin1
MACS_peak_1393	chr11	98457869	11035	NM_010346	Grb7
MACS_peak_4564	chr2	157457439	33146	NM_001025395	Src
MACS_peak_1867	chr12	104882261	-17185	NM_053155	Clmn
MACS_peak_4015	chr19	53449509	15287	NR_028427	5830416P10Rik
MACS_peak_2678	chr15	78533003	-3352	NM_028331	C1qtnf6
MACS_peak_2966	chr16	31460212	31459	NM_001122683	Bdh1
MACS_peak_3346	chr17	40697339	-29781	NM_001038500	Gm6084
MACS_peak_4779	chr3	63838136	12855	NM_001177733	Plch1
MACS_peak_6793	chr7	27508211	8887	NM_019412	Prx
MACS_peak_4620	chr2	168078589	-2415	NM_021409	Pard6b
MACS_peak_6165	chr5	135962612	11864	NM_001160366	Srcrb4d
MACS_peak_5637	chr4	150914565	-4644	NM_020569	Park7
MACS_peak_5750	chr5	29195998	-2008	NM_021470	Rnf32
MACS_peak_1156	chr11	67021050	-4104	NM_177392	Tmem220
MACS_peak_4936	chr3	98427721	29310	NM_001111336	Hsd3b4
MACS_peak_3618	chr18	36415490	39005	NM_026027	Pfdn1
MACS_peak_7669	chr8	125570047	-14591	NR_015535	4930567H12Rik
MACS_peak_2038	chr13	42276983	-24287	NM_010104	Edn1
MACS_peak_5437	chr4	129232310	16133	NM_001033189	C77080
MACS_peak_3522	chr17	87620582	-15397	NM_008532	Epcam
MACS_peak_1643	chr12	16747867	9372	NM_001252071	Greb1
MACS_peak_1580	chr11	119976435	33343	NM_130862	Baiap2
MACS_peak_4950	chr3	103102695	-24861	NM_177857	Dennd2c
MACS_peak_4770	chr3	59920181	-5033	NM_177661	C130079G13Rik
MACS_peak_396	chr1	171111469	-10192	NM_001081275	1700009P17Rik
MACS_peak_4959	chr3	104227620	-7214	NM_001159354	Magi3
MACS_peak_7326	chr8	46163798	-5758	NM_025747	4933411K20Rik
MACS_peak_7733	chr9	24542119	-38979	NM_172920	Dpy19l1
MACS_peak_6092	chr5	123058196	-11376	NM_029112	Morn3
MACS_peak_544	chr10	20186893	14961	NR_045350	4930405J17Rik
MACS_peak_6763	chr7	19933044	-11901	NM_027514	Pvr
MACS_peak_6027	chr5	114561167	-7084	NM_001004180	Fam222a
MACS_peak_1316	chr11	87422968	-4623	NM_001199293	Tex14
MACS_peak_2414	chr14	61649109	-16999	NR_029733	Mir15a
MACS_peak_8208	chrX	139383306	-25568	NR_045456	C330013F16Rik
MACS_peak_3934	chr19	38083005	-14074	NM_181748	Ffar4
MACS_peak_5450	chr4	129794102	-26377	NM_008974	Ptp4a2
MACS_peak_4000	chr19	47508875	-4107	NR_045322	Gm19557
MACS_peak_1456	chr11	103094712	6946	NM_152813	Plcd3
MACS_peak_4440	chr2	127736026	-6129	NM_145532	Mall
MACS_peak_4027	chr19	55851968	-43353	NM_001142924	Tcf7l2
MACS_peak_3877	chr19	12488318	13678	NM_172442	Dtx4
MACS_peak_7827	chr9	57836809	-2575	NM_019689	Arid3b
MACS_peak_3893	chr19	23135137	-6089	NM_010638	Klf9
MACS_peak_2831	chr15	103305420	5018	NM_030720	Gpr84
MACS_peak_4256	chr2	69355626	-13010	NM_021022	Abcb11
MACS_peak_2986	chr16	34743030	-41920	NM_139300	Mylk
MACS_peak_6183	chr5	137345999	-4110	NM_001159571	Ephb4
MACS_peak_7006	chr7	99672064	23745	NM_001252531	Slco2b1
MACS_peak_6468	chr6	86569618	42217	NR_037961	1600020E01Rik
MACS_peak_1564	chr11	117949913	19453	NM_007707	Socs3
MACS_peak_5973	chr5	103692324	-36592	NM_001163550	1700016H13Rik
MACS_peak_5510	chr4	134734460	-30170	NM_207237	Man1c1
MACS_peak_3100	chr16	94313703	-14719	NM_133229	Ripply3
MACS_peak_4498	chr2	145822950	36834	NM_028724	Rin2
MACS_peak_6750	chr7	19474332	-15838	NM_172279	Mark4
MACS_peak_7506	chr8	94704158	-7916	NM_026385	Pllp
MACS_peak_7604	chr8	117282636	25617	NM_001163262	Cmip
MACS_peak_6843	chr7	34655610	-2769	NM_146188	Kctd15
MACS_peak_7678	chr8	126736620	-14820	NR_037297	Mir3110
MACS_peak_2867	chr16	10366579	28869	NM_001099275	Tekt5
MACS_peak_4021	chr19	54070547	25365	NM_007417	Adra2a
MACS_peak_5593	chr4	145195016	-4424	NM_001128198	Vps13d
MACS_peak_1975	chr13	23585870	4268	NM_175654	Hist1h4d
MACS_peak_7613	chr8	119709352	9343	NM_026922	Atp2c2
MACS_peak_5871	chr5	64654107	-43408	NR_045078	Gm3716
MACS_peak_6222	chr5	142367659	-33838	NM_199068	Foxk1
MACS_peak_6383	chr6	50358862	23975	NM_027881	Osbpl3
MACS_peak_1752	chr12	73884139	-23728	NM_010431	Hif1a
MACS_peak_4811	chr3	84638012	-28180	NM_177260	Tmem154
MACS_peak_5878	chr5	65107381	-23850	NM_175174	Klhl5
MACS_peak_1626	chr12	3981833	26882	NM_008895	Pomc
MACS_peak_3411	chr17	56425226	36995	NM_001252456	Ptprs
MACS_peak_676	chr10	70110197	13076	NM_001111121	Ccdc6
MACS_peak_8203	chrX	129056634	5110	NR_045441	4930558G05Rik
MACS_peak_7135	chr7	127478153	6539	NM_145589	Prr14
MACS_peak_2050	chr13	46926057	3661	NM_010617	Kif13a
MACS_peak_4188	chr2	34406782	-25243	NM_177345	Mapkap1
MACS_peak_7782	chr9	45189315	-6451	NM_001198971	BC049352
MACS_peak_8002	chr9	108144606	45777	NM_007567	Bsn
MACS_peak_3069	chr16	88710972	-3010	NM_027155	2310061N02Rik
MACS_peak_1708	chr12	55464987	27660	NM_010907	Nfkbia
MACS_peak_6638	chr6	134678239	37299	NM_026371	Loh12cr1
MACS_peak_394	chr1	171045023	14380	NM_010188	Fcgr3
MACS_peak_2641	chr15	73067823	-6619	NM_001164643	Trappc9
MACS_peak_1100	chr11	54936643	26297	NM_021327	Tnip1
MACS_peak_3838	chr19	6951797	-9347	NM_001177361	Gpr137
MACS_peak_2247	chr13	119599113	-24706	NM_020279	Ccl28
MACS_peak_4317	chr2	90395177	-5463	NM_146263	Olfr1274-ps
MACS_peak_2736	chr15	85671140	-35463	NR_029729	Mirlet7c-2
MACS_peak_1024	chr11	31824975	-47236	NM_026252	Cpeb4
MACS_peak_7898	chr9	72640217	-22130	NM_010890	Nedd4
MACS_peak_5172	chr4	40772926	-15041	NM_021535	Smu1
MACS_peak_7357	chr8	61475598	-12136	NM_145595	Cbr4
MACS_peak_1507	chr11	110422300	23178	NM_011943	Map2k6
MACS_peak_2293	chr14	26016710	25949	NM_207229	Plac9a
MACS_peak_212	chr1	92180080	-31687	NM_207225	Hdac4
MACS_peak_550	chr10	22142536	6734	NM_001254744	E030030I06Rik
MACS_peak_5926	chr5	87015626	14766	NM_172881	Ugt2b35
MACS_peak_5122	chr4	11147720	-8721	NM_021897	Trp53inp1
MACS_peak_6685	chr6	149148861	7348	NM_177101	Mettl20
MACS_peak_702	chr10	79780228	2954	NM_031380	Fstl3
MACS_peak_4945	chr3	101805877	30346	NM_172295	Mab21l3
MACS_peak_6742	chr7	19131657	11798	NM_175530	Fbxo46
MACS_peak_7698	chr9	15234077	-4968	NM_026955	Vstm5
MACS_peak_1876	chr12	108234989	40428	NM_001159910	Ccdc85c
MACS_peak_2696	chr15	80159436	-14285	NM_010795	Mgat3
MACS_peak_5824	chr5	38023218	-16017	NM_026959	Stx18
MACS_peak_5519	chr4	135517498	21511	NM_030189	Stpg1
MACS_peak_189	chr1	86442304	15975	NM_027966	1700019O17Rik
MACS_peak_6549	chr6	114969929	-48177	NM_177683	Vgll4
MACS_peak_4809	chr3	84429310	-49389	NR_040752	4930565D16Rik
MACS_peak_1235	chr11	76011221	11309	NM_198637	1700016K19Rik
MACS_peak_1809	chr12	85451887	-22014	NM_010234	Fos
MACS_peak_3082	chr16	91454748	-30467	NM_010508	Ifnar1
MACS_peak_5982	chr5	105731680	30870	NM_178701	Lrrc8d
MACS_peak_5438	chr4	129239049	9394	NM_001033189	C77080
MACS_peak_2344	chr14	47534401	34033	NM_172599	Atg14
MACS_peak_2227	chr13	111725639	39461	NM_172593	Mier3
MACS_peak_2609	chr15	55280668	-27082	NM_181277	Col14a1
MACS_peak_1331	chr11	88235400	30982	NM_024174	Mrps23
MACS_peak_4339	chr2	92168146	-16036	NM_138755	Phf21a
MACS_peak_368	chr1	164260423	11368	NM_054087	Slc19a2
MACS_peak_7053	chr7	110088151	26449	NM_009281	Zfp143
MACS_peak_2370	chr14	54603539	2369	NM_028890	4931414P19Rik
MACS_peak_5096	chr3	152152204	13696	NM_016867	Gipc2
MACS_peak_4638	chr2	173159832	6759	NM_011044	Pck1
MACS_peak_6050	chr5	115652948	20961	NM_198163	Rab35
MACS_peak_4917	chr3	96460325	-8019	NM_001256180	BC107364
MACS_peak_6911	chr7	50560837	15047	NR_045928	1700081H22Rik
MACS_peak_445	chr1	180778131	35472	NM_008210	H3f3a
MACS_peak_1882	chr12	108757965	-35346	NM_009537	Yy1
MACS_peak_5810	chr5	35739917	-10641	NM_194344	Sh3tc1
MACS_peak_142	chr1	72254799	29515	NM_023523	Pecr
MACS_peak_4173	chr2	32524625	-10734	NM_153560	Fam102a
MACS_peak_6587	chr6	124596473	26043	NM_001113356	C1rb
MACS_peak_149	chr1	74387030	-4579	NM_153088	Ctdsp1
MACS_peak_4712	chr3	30977199	-7784	NM_001165956	Phc3
MACS_peak_6139	chr5	134418719	37543	NM_001081465	Gtf2ird1
MACS_peak_6046	chr5	115543894	-15573	NM_007475	Rplp0
MACS_peak_7081	chr7	118600135	2838	NM_001105252	Tmc5
MACS_peak_7459	chr8	84192223	-13262	NR_029821	Mir181c
MACS_peak_6600	chr6	125089908	-6255	NM_145979	Chd4
MACS_peak_2028	chr13	40869281	9513	NM_023887	Gcnt2
MACS_peak_298	chr1	135199225	-31544	NM_134438	Gpr37l1
MACS_peak_381	chr1	167340336	-9655	NM_019993	Aldh9a1
MACS_peak_3551	chr18	10151107	30685	NM_009071	Rock1
MACS_peak_5817	chr5	36661137	34832	NM_001081232	D5Ertd579e
MACS_peak_6277	chr5	148994967	-11995	NR_040429	Gm15408
MACS_peak_2202	chr13	103774406	-9824	NM_172592	Srek1
MACS_peak_6190	chr5	137671563	13054	NM_178162	Agfg2
MACS_peak_3636	chr18	39489931	-2686	NM_008173	Nr3c1
MACS_peak_2846	chr16	4549403	10317	NM_031182	Tfap4
MACS_peak_5070	chr3	142494038	-2896	NM_153564	Gbp5
MACS_peak_7016	chr7	100591193	-8063	NM_198831	Mrpl48
MACS_peak_2627	chr15	59786905	8054	NR_045076	Gm19510
MACS_peak_3226	chr17	25985828	-20323	NM_015830	Solh
MACS_peak_648	chr10	62413144	9313	NM_145419	Hkdc1
MACS_peak_4308	chr2	84619214	31296	NM_001085453	Ctnnd1
MACS_peak_5325	chr4	106840240	-40409	NM_025590	Acot11
MACS_peak_7502	chr8	94354186	24978	NM_001205311	Slc12a3
MACS_peak_2255	chr14	8006158	3256	NM_025341	Abhd6
MACS_peak_4513	chr2	152029686	29820	NM_001164820	Slc52a3
MACS_peak_6107	chr5	124451145	11215	NM_030241	Setd8
MACS_peak_5372	chr4	117190093	-7469	NM_134471	Kif2c
MACS_peak_7751	chr9	35421721	-30355	NM_021339	Cdon
MACS_peak_6903	chr7	49982758	7408	NM_001037906	Nell1
MACS_peak_4879	chr3	94649356	9450	NM_011656	Tuft1
MACS_peak_6619	chr6	128631397	-8463	NM_010737	Klrb1a
MACS_peak_466	chr1	185319799	6218	NR_029908	Mir215
MACS_peak_3905	chr19	26607253	2093	NM_011416	Smarca2
MACS_peak_4820	chr3	87509321	-16257	NM_001083318	Etv3
MACS_peak_5092	chr3	148990121	-35486	NM_001081298	Lphn2
MACS_peak_6217	chr5	140439168	19863	NM_133916	Eif3b
MACS_peak_1168	chr11	69417616	-3941	NM_001017426	Kdm6b
MACS_peak_36	chr1	24613813	-26376	NM_007733	Col19a1
MACS_peak_1079	chr11	52224587	-7408	NM_011543	Skp1a
MACS_peak_8037	chr9	111290052	18207	NM_175266	Epm2aip1
MACS_peak_4057	chr2	3749282	35824	NM_025626	Fam107b
MACS_peak_153	chr1	74434920	25536	NM_009509	Vil1
MACS_peak_943	chr11	3387292	-15900	NM_173053	Limk2
MACS_peak_7600	chr8	117116283	20418	NM_001163028	Bcmo1
MACS_peak_71	chr1	43778532	47930	NM_024283	1500015O10Rik
MACS_peak_4685	chr3	9101506	39542	NR_040597	4930539M17Rik
MACS_peak_2874	chr16	11144115	-9583	NM_029582	Txndc11
MACS_peak_741	chr10	81037472	-3560	NM_134135	Slc39a3
MACS_peak_3361	chr17	46004638	20525	NM_001110267	Vegfa
MACS_peak_5578	chr4	141559333	13171	NR_030695	B330016D10Rik
MACS_peak_2685	chr15	79321849	6522	NM_016915	Pla2g6
MACS_peak_3513	chr17	87209100	-14158	NR_046016	C330024C12Rik
MACS_peak_849	chr10	116192488	15137	NM_001161840	Ptprr
MACS_peak_1126	chr11	60222790	-2186	NM_011480	Srebf1
MACS_peak_1323	chr11	87689381	-10143	NR_045139	1110028F11Rik
MACS_peak_6440	chr6	72926950	-26971	NM_019715	Kcmf1
MACS_peak_620	chr10	58223335	9340	NM_001081954	Dux
MACS_peak_82	chr1	52113965	-5473	NM_009283	Stat1
MACS_peak_3427	chr17	57275652	-3448	NM_001163816	Vav1
MACS_peak_5597	chr4	147675063	27490	NM_001127188	Zfp534
MACS_peak_6366	chr6	47778134	-25209	NR_002841	Rn4.5s
MACS_peak_4073	chr2	6380212	27476	NM_181399	Usp6nl
MACS_peak_496	chr1	193227874	14486	NM_001044751	Hsd11b1
MACS_peak_4565	chr2	157935984	21331	NM_198627	Vstm2l
MACS_peak_3698	chr18	64850588	-37168	NM_001114386	Nedd4l
MACS_peak_4417	chr2	122348897	20021	NM_001013829	Shf
MACS_peak_6948	chr7	80198276	11435	NM_013659	Sema4b
MACS_peak_962	chr11	5485407	-35560	NM_013842	Xbp1
MACS_peak_1243	chr11	76494478	14941	NM_198018	Abr
MACS_peak_714	chr10	80160002	-7839	NM_007705	Cirbp
MACS_peak_6461	chr6	85937041	21322	NM_001170488	Tprkb
MACS_peak_3169	chr17	14993324	14460	NM_001123370	9030025P20Rik
MACS_peak_1362	chr11	95836847	-5448	NM_023121	Gngt2
MACS_peak_2917	chr16	18186320	27213	NR_027843	4933432I09Rik
MACS_peak_3604	chr18	34887473	26266	NM_007913	Egr1
MACS_peak_1563	chr11	117934364	35002	NM_007707	Socs3
MACS_peak_4469	chr2	132923913	22123	NM_198029	Fermt1
MACS_peak_753	chr10	81417095	10078	NM_008688	Nfic
MACS_peak_2569	chr15	25932832	-8055	NM_025459	Fam134b
MACS_peak_7261	chr8	18739052	2499	NM_007426	Angpt2
MACS_peak_3441	chr17	67741400	44135	NM_008480	Lama1
MACS_peak_7321	chr8	41394713	-20016	NM_019734	Asah1
MACS_peak_6435	chr6	72512701	-31690	NM_007599	Capg
MACS_peak_139	chr1	72226144	-13837	NM_001005423	Mreg
MACS_peak_7004	chr7	99468961	2957	NM_028145	Klhl35
MACS_peak_3927	chr19	36703483	-14004	NR_033510	1500017E21Rik
MACS_peak_6235	chr5	143414225	10405	NM_025841	Kdelr2
MACS_peak_8076	chr9	121297753	-20581	NM_177589	Ulk4
MACS_peak_1385	chr11	97811829	12157	NM_010688	Lasp1
MACS_peak_4838	chr3	88746784	25815	NM_018804	Syt11
MACS_peak_3652	chr18	48010459	-34876	NM_001025388	Gm5506
MACS_peak_6821	chr7	29469616	35844	NM_001081028	Sipa1l3
MACS_peak_1150	chr11	62624844	20314	NR_028541	Snord65
MACS_peak_1110	chr11	58302738	-4331	NM_182996	Zfp692
MACS_peak_4031	chr19	56848174	17462	NM_001002241	Tdrd1
MACS_peak_7234	chr8	3754552	-5568	NM_133238	Cd209a
MACS_peak_336	chr1	153771024	21598	NM_011882	Rnasel
MACS_peak_387	chr1	169918283	-10656	NM_001033185	1700084C01Rik
MACS_peak_835	chr10	111576176	18097	NR_045344	4933440J02Rik
MACS_peak_7671	chr8	125779113	44910	NM_025636	Ntpcr
MACS_peak_4929	chr3	97274988	-47624	NM_029933	Bcl9
MACS_peak_3565	chr18	12949314	-7473	NM_207530	Osbpl1a
MACS_peak_5484	chr4	133489511	9039	NM_001081156	Trnp1
MACS_peak_5887	chr5	66080972	17206	NM_139065	Rbm47
MACS_peak_307	chr1	136364930	-18826	NM_001081360	Camsap2
MACS_peak_2132	chr13	74530553	-36603	NM_146231	Zfp825
MACS_peak_3505	chr17	85001847	-26500	NM_009205	Slc3a1
MACS_peak_4230	chr2	52697623	-21041	NM_001037099	Cacnb4
MACS_peak_6544	chr6	113661925	23458	NM_001113553	Irak2
MACS_peak_8074	chr9	120901142	14108	NR_040742	1700020M21Rik
MACS_peak_51	chr1	36920577	18950	NM_018872	Tmem131
MACS_peak_1796	chr12	83921928	-28680	NM_023633	2410016O06Rik
MACS_peak_2106	chr13	63273036	24111	NR_045794	Gm16907
MACS_peak_1263	chr11	78377941	8617	NM_008238	Foxn1
MACS_peak_6665	chr6	143154233	-12997	NM_029250	Etnk1
MACS_peak_5477	chr4	133056218	44712	NM_146155	Ahdc1
MACS_peak_5252	chr4	63738722	6391	NM_177371	Tnfsf15
MACS_peak_7969	chr9	103507563	-27235	NM_001002896	Bfsp2
MACS_peak_254	chr1	125390003	45724	NM_023735	Actr3
MACS_peak_5032	chr3	128210080	21525	NR_045704	D030025E07Rik
MACS_peak_1152	chr11	62756977	-27884	NM_133208	Zfp287
MACS_peak_7150	chr7	128187707	13761	NM_001029872	Itgad
MACS_peak_8237	chrY	90819765	34323	NM_133362	Erdr1
MACS_peak_3278	chr17	31433248	47014	NM_001163748	Pde9a
MACS_peak_4567	chr2	158178406	-13602	NR_036606	1700060C20Rik
MACS_peak_151	chr1	74397500	3190	NR_029743	Mir26b
MACS_peak_158	chr1	75125170	8720	NM_194333	Slc23a3
MACS_peak_6268	chr5	147292809	14440	NM_007673	Cdx2
MACS_peak_4352	chr2	102745415	38977	NM_001077515	Slc1a2
MACS_peak_3663	chr18	53864701	2588	NM_152809	Csnk1g3
MACS_peak_7627	chr8	121585723	-4745	NM_026160	Map1lc3b
MACS_peak_7658	chr8	123961517	-12252	NM_172288	Nup133
MACS_peak_7537	chr8	105693819	2913	NM_001033320	Rltpr
MACS_peak_2188	chr13	100449733	3131	NM_008670	Naip1
MACS_peak_900	chr10	127380819	-9492	NM_001168292	R3hdm2
MACS_peak_478	chr1	191120970	22556	NM_030060	Batf3
MACS_peak_2237	chr13	113805998	11490	NM_172595	Arl15
MACS_peak_704	chr10	79841084	-13521	NM_001077363	Ptbp1
MACS_peak_4368	chr2	110293663	12062	NM_130452	Bbox1
MACS_peak_4648	chr2	174442669	-3677	NM_022325	Ctsz
MACS_peak_5290	chr4	89264862	17330	NM_001040654	Cdkn2a
MACS_peak_5206	chr4	45972333	-15129	NM_146142	Tdrd7
MACS_peak_3666	chr18	56469225	37093	NM_026240	Gramd3
MACS_peak_6701	chr7	4733272	-6855	NM_146177	Suv420h2
MACS_peak_5867	chr5	64579886	30813	NR_045078	Gm3716
MACS_peak_7021	chr7	100984985	-20619	NM_183168	P2ry6
MACS_peak_7886	chr9	70241378	34028	NM_181072	Myo1e
MACS_peak_334	chr1	153752607	3181	NM_011882	Rnasel
MACS_peak_6862	chr7	44360130	14900	NM_027049	1700008O03Rik
MACS_peak_4419	chr2	122658239	17436	NR_030547	Mir147
MACS_peak_8167	chrX	48454088	9044	NM_019680	Elf4
MACS_peak_5798	chr5	33820924	-22188	NM_175231	Whsc1
MACS_peak_273	chr1	132131513	8172	NM_008795	Cdk18
MACS_peak_1102	chr11	54958906	4034	NM_021327	Tnip1
MACS_peak_5575	chr4	141514361	24236	NM_019763	Spen
MACS_peak_3388	chr17	47958560	-33928	NM_001110825	Foxp4
MACS_peak_428	chr1	178369040	-31256	NM_016805	Hnrnpu
MACS_peak_2684	chr15	79282518	2991	NM_177580	Baiap2l2
MACS_peak_4714	chr3	31076018	-19043	NM_011386	Skil
MACS_peak_1921	chr12	116269880	-6855	NM_146039	Wdr60
MACS_peak_2954	chr16	30055783	-9574	NM_008235	Hes1
MACS_peak_5534	chr4	136452962	-16799	NM_024452	Luzp1
MACS_peak_871	chr10	119206406	33649	NM_027994	Cand1
MACS_peak_576	chr10	37136620	2306	NM_008538	Marcks
MACS_peak_1969	chr13	23517236	-13808	NM_153173	Hist1h4h
MACS_peak_6845	chr7	35029571	26995	NM_009884	Cebpg
MACS_peak_1123	chr11	60046355	-9516	NM_008819	Pemt
MACS_peak_351	chr1	157552532	26362	NM_001159986	Sec16b
MACS_peak_8158	chrX	38564874	11322	NM_028288	Cul4b
MACS_peak_4096	chr2	22589642	-32685	NM_008078	Gad2
MACS_peak_4062	chr2	5010005	2786	NM_027290	Mcm10
MACS_peak_4865	chr3	90587040	-3207	NM_001195760	S100a2
MACS_peak_2290	chr14	25466586	7401	NM_183208	Zmiz1
MACS_peak_800	chr10	94592481	16218	NM_177026	Tmcc3
MACS_peak_140	chr1	72236995	-24688	NM_001005423	Mreg
MACS_peak_1448	chr11	102456248	-8585	NM_199200	Fam171a2
MACS_peak_2230	chr13	112578233	2429	NM_139299	Il31ra
MACS_peak_3413	chr17	56507547	4936	NM_011483	Znrf4
MACS_peak_504	chr10	3112827	20366	NR_045946	B020014A21Rik
MACS_peak_905	chr10	127674847	-2218	NM_173732	Tmem194
MACS_peak_7341	chr8	54095718	18186	NM_009506	Vegfc
MACS_peak_2338	chr14	47209220	-19818	NM_008102	Gch1
MACS_peak_4596	chr2	165511639	7661	NM_130451	Slc2a10
MACS_peak_5819	chr5	36713233	-17264	NM_001081232	D5Ertd579e
MACS_peak_6561	chr6	117879571	16494	NM_001001792	Zfp239
MACS_peak_2689	chr15	79390715	12204	NM_001253817	Tmem184b
MACS_peak_2828	chr15	103182451	-13360	NR_030558	Mir421
MACS_peak_8105	chr9	123924523	44169	NM_009912	Ccr1
MACS_peak_641	chr10	61374065	9458	NM_013753	Pald1
MACS_peak_3634	chr18	38867142	-25314	NM_001033789	Gm5820
MACS_peak_306	chr1	136228479	5801	NM_028872	5730559C18Rik
MACS_peak_2882	chr16	13276630	11551	NM_181860	Mkl2
MACS_peak_7907	chr9	77911055	-6310	NM_134255	Elovl5
MACS_peak_4199	chr2	35661162	-30832	NM_001001602	Dab2ip
MACS_peak_7743	chr9	31280690	9289	NM_001101597	Gm7244
MACS_peak_3173	chr17	15075175	22116	NM_001034891	2210404J11Rik
MACS_peak_6065	chr5	119085934	-22302	NR_040693	1700081H04Rik
MACS_peak_8051	chr9	115365626	29465	NR_040730	4930428G15Rik
MACS_peak_5727	chr5	23676044	35032	NR_037279	Mir3096
MACS_peak_6621	chr6	128760505	28136	NM_008527	Klrb1c
MACS_peak_4868	chr3	92281273	30626	NM_011468	Sprr2a1
MACS_peak_5079	chr3	145699524	-49539	NM_010516	Cyr61
MACS_peak_4658	chr2	180277098	-3633	NM_145851	Cables2
MACS_peak_537	chr10	18506724	36743	NM_001163592	Nhsl1
MACS_peak_4918	chr3	96486597	-34291	NM_001256180	BC107364
MACS_peak_4780	chr3	63899475	29910	NM_177856	E130311K13Rik
MACS_peak_6566	chr6	119388913	28570	NM_197985	Adipor2
MACS_peak_5214	chr4	48035970	-15278	NM_015743	Nr4a3
MACS_peak_4963	chr3	104796655	7621	NM_007484	Rhoc
MACS_peak_1406	chr11	100166675	-20756	NM_008471	Krt19
MACS_peak_6415	chr6	66910671	13780	NM_001177558	Gng12
