# Supplementary material for: BMP restricts stemness of intestinal Lgr5+ stem cells by directly suppressing their signature genes
Source: Nat Commun. 2017 Jan 6;8:13824. doi: 10.1038/ncomms13824 (PMC5227110; doi:10.1038/ncomms13824)
Supplement: Supplementary Dataset 3 — PCR primers [file ncomms13824-s4.xlsx]

## Sheet: Supplementary Dataset 3
Supplementary Dataset 3. PCR primers
Quantitiative RT-PCR primers	forward (5'-3')	reverse (5'-3')
Gapdh	AAGAAGGTGGTGAAGCAG	TCATACCAGGAAATGAGC
Bmpr1a	ATGCTCCATGGCACTGGTATGA	GGCAGTGTCCTGAGCAATAGCA
Id1	ATCGCATCTTGTGTCGCTGAG	AGTCTCTGGAGGCTGAAAGGT
Id2	ATGAAAGCCTTCAGTCCGGTG	AGCAGACTCATCGGGTCGT
Lgr5	CGGGACCTTGAAGATTTCCT	GATTCGGATCAGCCAGCTAC
Ascl2	GCCTGACCAAATGCCAAGTG	ATTTCCAAGTCCTGATGCTGC
Olfm4	CGAGACTATCGGATTCGCTATG	TTGTAGGCAGCCAGAGGGAG
Rgmb	CACGGATCAGAAGGTGTACCA	AGCTGTCGCACAAACACTGT
Pdgfa	GTAACACCAGCAGCGTCAAGT	TGGCTTCTTCCTGACATACTCC
Sox9	GCCAGATGGACCCACCAGTAT	TCCAAACAGGCAGGGAGATTC
Cdk6	GGCGTACCCACAGAAACCATA	AGGTAAGGGCCATCTGAAAACT
Cdca7	ATGTCATCAGTGTCGCCAGAAA	CCTCGCCATAGCGGTTTCG
Pla2g4a	GCATTTCTTGATGGGTGTCTGG	AGCCTCATCATCACTGTCGGA
Sox4	ATGAACGCCTTTATGGTGTGG	TCCTGGATGAACGGAATCTTGT
Agr3	TTCAAACCTTGCCATTGCTAT	TGGTTTGTTACTTTTGCGAGC
Smoc2	CCCAAGCTCCCCTCAGAAG	GCCACACACCTGGACACAT
Clca4	GAAAGAACACTGTCGAAGCAAC	CAGTCTGGGATTTGTTTGGGATA
Msi1	CCAGGGTTCCAAGCCACGA	CCATAAGCCGTGAGAGGGATA
Phlda1	GTGGTGATGACGGAGGGCA	TGCTTCTGCCTGGTAGACTTG
Tnfrsf19	CTTCCGTGACAGCATTTACCTT	CTGCTCAGTGAAGCCATAGGG
Ptpro	TAGTTCGGAATCTGGAGCGG	CAGCAGGGACTCGATTTAGCA
Scn2b	GCAGCAGCCATCAACCCTCA	AGGGTTCAGAGGCTCCTTCAG
Rnf32	GTTGCCTTACAGGACCACCTA	CTATGATGGCTGTTGCATCTCTT
Prelp	CCGACTCATCAGCGACATCT	ACCCAGTAGGAGAAAGCCCAT
Aqp4	TTTCTCCCATACTGCTTTGCC	AGAAAGCCCTCCATTACCAGC
Afap1l1	CCAGTGAGGACGAGGTTCC	GAAATAGAGAGTGTTGCACCTGA
Arhgef4	CGCAAACGGGAGGATATGTTC	GAAGTCTGCTTGGTGTTCCAG
Sfrp5	ACGGGGACCGAAAGTTGATT	TATTCTTCTTGTCCCAGCGGT
Vav3	TGCTGGGATTTCTAAAGATGCT	CCTGGTTCCTGACAATGACA
Utrn	ATTTTGCCAAACATCCTCGGC	GACTGGGAGGGGTCATAGTG
Cdc42ep1	ATGTCTTCGGAGATACGTCCTT	GACTCTGCGAACCTGTTGGA
Dtx4	GCTGGCTTCTTGCTGCTTCC	CAGTCTACACCTCTCTCCCCAA
Angpt2	ACCGCTAACCAACCAAAGGC	GCTGAACTCCCACGGAACATT
Acer1	GCTATTTTCCCAAGTTCGTCAAG	AATGTAGAGGATGTGGATGGC
Cdkn1a	AAAACGGAGGCAGACCAG	GCTAAGGCCGAAGATGGG
Ovol2	AAACTCCAGAGCTTCACGAC	TCTTGCCACAAAGGTCACAG
Cish	AGGCAGAGAATGAACCGAAG	GCTGTAATAGAACCCCAGTACC
Pear1	GGACACTTACGGGATCAACTG	GACAGGGAACAGAGCAGTTAC
Plcd3	CAATGATTTTGTGGGCCAGTC	AGAGTTCTGAATGCGGATGTG
Eif4e3	GAGAGTAATGCGAAGGGTGG	TCTGTGAACTGCTCTCCAATG
Clic5	CTCCAAGTTCTCAGCCTACATC	TGGGTGTTGGTGTCAATCTC
Pparg	GAACCTTCTAACTCCCTCATGG	TCAATCGGATGGTTCTTCGG
Phlda2	TGAGTCTGAAATGCCTTCCG	CTGGGCTCCTGTCTGATG
Lmna	GGAAGTCGATGAAGAGGGAAAG	TTTAGGGTGAACTTCGGTGG
Eps8	GGGAGATAGTTGGGTGAAAGTG	ACTCGGCCAGTTGATACATG
Noxa1	CTCAAGCCCTCCTTCACCAG	CACGGGCACATTCCTCCATA
Tfrc	TTTCCGCCATCTCAGTCATC	CTGTGAAAGTTCCAGCTTACATG
Frmd4a	AAATGCAATCAACGAGAACCG	GAGAGTCTTCATCTTCCAGAACG
Nlrp6	CCTTCATCCTTCCAAACCTCC	TTGTTACCTCACTTCTCAGCC
Reg1	CCTACTTCATCCTGCTCTCATG	AACCTTCTGGGCAACTGATC
Axin2	GCTCCAGAAGATCACAAAGAGC	AGCTTTGAGCCTTCAGCATC
c-myc	GCTGTTTGAAGGCTGGATTTC	GATGAAATAGGGCTGTACGGAG
Ccnd1	GCCATCCAAACTGAGGAAAA	GATCCTGGGAGTCATCGGTA
Ccnd2	GGGATCCCTGTACACTCGAA	TTGCAGGTACGCACACTCTC
ChIP-qPCR primers	forward (5'-3')	reverse (5'-3')
Negative Control	GCACCATGAAGCTGGAAGAATCT	TACCCAAAGGAGCATAGCGTT
Smad7	TGGTCTAAATCGGGCCACTAAC	AGCAGGGGGAAATCGGAAGAG
Lgr5 1	TGGCAACCACAAACCCCCGA	TTACAATGTGGCCGGCGGCA
Lgr5 2	TAAGACAGCGAGTGTGGACGATT	GCTGGCAAGGAAGTATCACACC
Cdk6	CCGTTGCTCCCGCTACCTGT	CTCCCCGTTCCTTTGAGAGC
Cdca7	TTGGTGGGTGCTAGACACGG	CCCTCAACCTGGCGACAATCA
